# Supplementary material for: Historic and recent trends in county-level coronary heart disease death rates by race, gender, and age group, United States, 1979-2017
Source: PLoS One. 2020 Jul 7;15(7):e0235839. doi: 10.1371/journal.pone.0235839 (PMC7340306; doi:10.1371/journal.pone.0235839)
Supplement: S1 File — (ZIP) [file pone.0235839.s001.zip]

Archive with 2 entries (2 files):
- Supplement-CHD Rates.xlsx
- Supplement-CHD Trends.xlsx
