# Supplementary material for: Historic and recent trends in county-level coronary heart disease death rates by race, gender, and age group, United States, 1979-2017
Source: PLoS One. 2020 Jul 7;15(7):e0235839. doi: 10.1371/journal.pone.0235839 (PMC7340306; doi:10.1371/journal.pone.0235839)
Supplement: S1 File — (ZIP) [file pone.0235839.s001.zip › Supplement-CHD Rates.xlsx]

## Sheet: CHD Rates
year	FIPS	age	race	gender	rate	rate.ll	rate.ul
1979	1001	Ages 35-64	All	All	173.9	146.1	211.2
1979	1001	Ages 35 and older	All	All	606	521.2	674.8
1979	1001	Ages 35 and older	All	Women	422.1	370.8	500.9
1979	1001	Ages 35 and older	All	Men	796.8	723.9	908.1
1979	1001	Ages 35 and older	Black	All	537.6	394	701.3
1979	1001	Ages 35 and older	Other	All	-9999	-9999	-9999
1979	1001	Ages 35 and older	White	All	660.2	531.3	762.4
1979	1001	Ages 65 and older	All	All	1917.8	1624.5	2149.5
1979	1003	Ages 35-64	All	All	149.6	133.2	171.2
1979	1003	Ages 35 and older	All	All	641.2	580.6	694.6
1979	1003	Ages 35 and older	All	Women	469.8	418.5	529.9
1979	1003	Ages 35 and older	All	Men	843	776	932.9
1979	1003	Ages 35 and older	Black	All	620.3	510.2	818.9
1979	1003	Ages 35 and older	Other	All	-9999	-9999	-9999
1979	1003	Ages 35 and older	White	All	658.7	569.9	755.7
1979	1003	Ages 65 and older	All	All	2130.5	1909.8	2358.7
1979	1005	Ages 35-64	All	All	127.5	95.7	148.2
1979	1005	Ages 35 and older	All	All	472.6	411.9	539.8
1979	1005	Ages 35 and older	All	Women	352.8	302.7	396.9
1979	1005	Ages 35 and older	All	Men	680.3	603.3	762.5
1979	1005	Ages 35 and older	Black	All	395.3	312.7	542.4
1979	1005	Ages 35 and older	Other	All	-9999	-9999	-9999
1979	1005	Ages 35 and older	White	All	584.3	498.6	742
1979	1005	Ages 65 and older	All	All	1517.6	1338.8	1752.8
1979	1007	Ages 35-64	All	All	215.8	178.8	254.2
1979	1007	Ages 35 and older	All	All	712.4	634.9	793.7
1979	1007	Ages 35 and older	All	Women	520.1	456.4	612.7
1979	1007	Ages 35 and older	All	Men	907.5	800.1	1006
1979	1007	Ages 35 and older	Black	All	692.3	565.3	1003.2
1979	1007	Ages 35 and older	Other	All	-9999	-9999	-9999
1979	1007	Ages 35 and older	White	All	752	640.8	924.1
1979	1007	Ages 65 and older	All	All	2221	1952.9	2490
1979	1009	Ages 35-64	All	All	151.5	127.5	186.2
1979	1009	Ages 35 and older	All	All	587.8	525.3	658.7
1979	1009	Ages 35 and older	All	Women	442.4	393.5	509
1979	1009	Ages 35 and older	All	Men	819.2	738.1	911.7
1979	1009	Ages 35 and older	Black	All	556.5	413.3	716.4
1979	1009	Ages 35 and older	Other	All	-9999	-9999	-9999
1979	1009	Ages 35 and older	White	All	613.4	543	716.2
1979	1009	Ages 65 and older	All	All	1911.5	1702.8	2161
1979	1011	Ages 35-64	All	All	185.8	151	241.6
1979	1011	Ages 35 and older	All	All	632.5	569.2	719.7
1979	1011	Ages 35 and older	All	Women	453.5	401.2	519.9
1979	1011	Ages 35 and older	All	Men	822.2	752.6	919.9
1979	1011	Ages 35 and older	Black	All	566.1	458.3	734.6
1979	1011	Ages 35 and older	Other	All	-9999	-9999	-9999
1979	1011	Ages 35 and older	White	All	727	577.8	878.6
1979	1011	Ages 65 and older	All	All	1976.4	1748.7	2283.2
1979	1013	Ages 35-64	All	All	143.8	121.1	176.5
1979	1013	Ages 35 and older	All	All	501.7	450.2	570.6
1979	1013	Ages 35 and older	All	Women	380.1	323.9	431.5
1979	1013	Ages 35 and older	All	Men	707.9	623.9	791.1
1979	1013	Ages 35 and older	Black	All	367.9	298.3	454
1979	1013	Ages 35 and older	Other	All	-9999	-9999	-9999
1979	1013	Ages 35 and older	White	All	527.7	462.9	616.1
1979	1013	Ages 65 and older	All	All	1592.6	1412.8	1823.3
1979	1015	Ages 35-64	All	All	183.8	163.1	209.9
1979	1015	Ages 35 and older	All	All	651.4	596.4	706.8
1979	1015	Ages 35 and older	All	Women	460.6	414.8	507.4
1979	1015	Ages 35 and older	All	Men	906.8	843.3	1002
1979	1015	Ages 35 and older	Black	All	606.3	503.9	738.8
1979	1015	Ages 35 and older	Other	All	-9999	-9999	-9999
1979	1015	Ages 35 and older	White	All	676.5	621.1	732.7
1979	1015	Ages 65 and older	All	All	2074.7	1881.8	2277.7
1979	1017	Ages 35-64	All	All	178.7	150.1	214.8
1979	1017	Ages 35 and older	All	All	652	582.1	710.8
1979	1017	Ages 35 and older	All	Women	489.9	427.6	557.3
1979	1017	Ages 35 and older	All	Men	857.8	758.3	960.5
1979	1017	Ages 35 and older	Black	All	653.9	516.7	863.2
1979	1017	Ages 35 and older	Other	All	-9999	-9999	-9999
1979	1017	Ages 35 and older	White	All	670.4	590.2	767.6
1979	1017	Ages 65 and older	All	All	2086.8	1844.7	2276.6
1979	1019	Ages 35-64	All	All	215.2	184.9	255.9
1979	1019	Ages 35 and older	All	All	686.4	617.3	768.2
1979	1019	Ages 35 and older	All	Women	480.5	410.7	562
1979	1019	Ages 35 and older	All	Men	954.5	834.2	1085.8
1979	1019	Ages 35 and older	Black	All	676.1	526.8	822.7
1979	1019	Ages 35 and older	Other	All	-9999	-9999	-9999
1979	1019	Ages 35 and older	White	All	688.6	611.3	775.4
1979	1019	Ages 65 and older	All	All	2117.6	1893.5	2403.7
1979	1021	Ages 35-64	All	All	210.3	179.5	247
1979	1021	Ages 35 and older	All	All	680	616.5	749.7
1979	1021	Ages 35 and older	All	Women	508	451.8	572.5
1979	1021	Ages 35 and older	All	Men	940.6	855.3	1049.1
1979	1021	Ages 35 and older	Black	All	557.6	436.2	813.9
1979	1021	Ages 35 and older	Other	All	-9999	-9999	-9999
1979	1021	Ages 35 and older	White	All	716.2	649.5	783.2
1979	1021	Ages 65 and older	All	All	2107.7	1888.9	2301
1979	1023	Ages 35-64	All	All	215.1	177.2	258.2
1979	1023	Ages 35 and older	All	All	647.9	577.2	734
1979	1023	Ages 35 and older	All	Women	457.2	406.5	524.2
1979	1023	Ages 35 and older	All	Men	875.1	779.4	965.9
1979	1023	Ages 35 and older	Black	All	729.1	589.3	1012.5
1979	1023	Ages 35 and older	Other	All	-9999	-9999	-9999
1979	1023	Ages 35 and older	White	All	697.3	596.9	875.6
1979	1023	Ages 65 and older	All	All	1976.7	1719.4	2227.7
1979	1025	Ages 35-64	All	All	207.6	177.4	241.4
1979	1025	Ages 35 and older	All	All	704	633.3	774.6
1979	1025	Ages 35 and older	All	Women	521.4	466	598.6
1979	1025	Ages 35 and older	All	Men	965.9	865.9	1084.8
1979	1025	Ages 35 and older	Black	All	768.8	636.6	967
1979	1025	Ages 35 and older	Other	All	-9999	-9999	-9999
1979	1025	Ages 35 and older	White	All	713	653.2	799.9
1979	1025	Ages 65 and older	All	All	2225.2	1980.1	2464.1
1979	1027	Ages 35-64	All	All	171.6	145.3	203.9
1979	1027	Ages 35 and older	All	All	581.8	528	653.4
1979	1027	Ages 35 and older	All	Women	432.8	361.7	517.9
1979	1027	Ages 35 and older	All	Men	794.9	677.4	916.7
1979	1027	Ages 35 and older	Black	All	553	415.2	833.8
1979	1027	Ages 35 and older	Other	All	-9999	-9999	-9999
1979	1027	Ages 35 and older	White	All	600.2	519.2	705.7
1979	1027	Ages 65 and older	All	All	1831.8	1650.6	2085
1979	1029	Ages 35-64	All	All	136.4	109.3	162.8
1979	1029	Ages 35 and older	All	All	493.1	423.2	565.8
1979	1029	Ages 35 and older	All	Women	349.7	284.8	409.4
1979	1029	Ages 35 and older	All	Men	695	601.8	791.4
1979	1029	Ages 35 and older	Black	All	420.5	317.5	598.6
1979	1029	Ages 35 and older	Other	All	-9999	-9999	-9999
1979	1029	Ages 35 and older	White	All	484.5	381.5	576.6
1979	1029	Ages 65 and older	All	All	1585.9	1372.4	1848.8
1979	1031	Ages 35-64	All	All	130.9	107.9	158.6
1979	1031	Ages 35 and older	All	All	531.3	477.4	594.7
1979	1031	Ages 35 and older	All	Women	384.2	339.4	444
1979	1031	Ages 35 and older	All	Men	753.4	674.6	868.4
1979	1031	Ages 35 and older	Black	All	409.4	276	508.8
1979	1031	Ages 35 and older	Other	All	-9999	-9999	-9999
1979	1031	Ages 35 and older	White	All	576.8	507.7	684
1979	1031	Ages 65 and older	All	All	1751.5	1557.2	1961.6
1979	1033	Ages 35-64	All	All	151.3	129	179.1
1979	1033	Ages 35 and older	All	All	631.4	572.8	691.8
1979	1033	Ages 35 and older	All	Women	443.4	390.7	512.5
1979	1033	Ages 35 and older	All	Men	835.8	745.6	922
1979	1033	Ages 35 and older	Black	All	552.8	462.5	653.8
1979	1033	Ages 35 and older	Other	All	-9999	-9999	-9999
1979	1033	Ages 35 and older	White	All	637.2	554.2	715.8
1979	1033	Ages 65 and older	All	All	2089.3	1881.6	2328.5
1979	1035	Ages 35-64	All	All	191.3	154.7	240.7
1979	1035	Ages 35 and older	All	All	657.7	585.1	745.7
1979	1035	Ages 35 and older	All	Women	471.2	412.4	574.1
1979	1035	Ages 35 and older	All	Men	873.2	769.9	1012.4
1979	1035	Ages 35 and older	Black	All	688.2	542.6	844
1979	1035	Ages 35 and older	Other	All	-9999	-9999	-9999
1979	1035	Ages 35 and older	White	All	699.2	563.4	789.4
1979	1035	Ages 65 and older	All	All	2066.6	1816.6	2342.4
1979	1037	Ages 35-64	All	All	172.2	139.9	208.5
1979	1037	Ages 35 and older	All	All	650.8	567.2	752.3
1979	1037	Ages 35 and older	All	Women	516.9	431.2	578.7
1979	1037	Ages 35 and older	All	Men	868.3	753.2	960.2
1979	1037	Ages 35 and older	Black	All	476.3	391.9	577.4
1979	1037	Ages 35 and older	Other	All	-9999	-9999	-9999
1979	1037	Ages 35 and older	White	All	685.7	599.8	781.8
1979	1037	Ages 65 and older	All	All	2106.5	1815	2451.4
1979	1039	Ages 35-64	All	All	133.2	110.1	159.3
1979	1039	Ages 35 and older	All	All	482.5	429.2	540.6
1979	1039	Ages 35 and older	All	Women	359.3	319.2	410.1
1979	1039	Ages 35 and older	All	Men	698.9	639.2	763.2
1979	1039	Ages 35 and older	Black	All	436.8	366	536
1979	1039	Ages 35 and older	Other	All	-9999	-9999	-9999
1979	1039	Ages 35 and older	White	All	509.4	459.8	576.8
1979	1039	Ages 65 and older	All	All	1546.6	1382.4	1729
1979	1041	Ages 35-64	All	All	167.8	138.6	200.9
1979	1041	Ages 35 and older	All	All	568	512.5	638
1979	1041	Ages 35 and older	All	Women	412.5	369.9	475.4
1979	1041	Ages 35 and older	All	Men	797.2	712.4	887.3
1979	1041	Ages 35 and older	Black	All	418.4	328	582.2
1979	1041	Ages 35 and older	Other	All	-9999	-9999	-9999
1979	1041	Ages 35 and older	White	All	663.8	566.8	745.2
1979	1041	Ages 65 and older	All	All	1789.4	1592.2	2037.2
1979	1043	Ages 35-64	All	All	154.6	131.4	180.3
1979	1043	Ages 35 and older	All	All	571.2	522.4	625.8
1979	1043	Ages 35 and older	All	Women	402.2	355.8	453
1979	1043	Ages 35 and older	All	Men	799.7	724.6	876.8
1979	1043	Ages 35 and older	Black	All	434.6	360.5	531.7
1979	1043	Ages 35 and older	Other	All	-9999	-9999	-9999
1979	1043	Ages 35 and older	White	All	564	509.1	631.9
1979	1043	Ages 65 and older	All	All	1836.1	1683.8	2029.1
1979	1045	Ages 35-64	All	All	142	122.5	172.7
1979	1045	Ages 35 and older	All	All	495	446.4	554.6
1979	1045	Ages 35 and older	All	Women	356.3	315.6	423.1
1979	1045	Ages 35 and older	All	Men	690.3	627.4	782.5
1979	1045	Ages 35 and older	Black	All	394.6	340.4	482.2
1979	1045	Ages 35 and older	Other	All	160	93.9	227.3
1979	1045	Ages 35 and older	White	All	505.2	455.1	570.7
1979	1045	Ages 65 and older	All	All	1575.2	1395.1	1766.6
1979	1047	Ages 35-64	All	All	143	124.7	170.2
1979	1047	Ages 35 and older	All	All	428.3	387	471.1
1979	1047	Ages 35 and older	All	Women	301	256.3	345.5
1979	1047	Ages 35 and older	All	Men	600.8	531.5	670.3
1979	1047	Ages 35 and older	Black	All	385.2	320.5	453.1
1979	1047	Ages 35 and older	Other	All	-9999	-9999	-9999
1979	1047	Ages 35 and older	White	All	468.7	410.1	556.3
1979	1047	Ages 65 and older	All	All	1292.8	1155.5	1421.3
1979	1049	Ages 35-64	All	All	188.7	161.5	216.7
1979	1049	Ages 35 and older	All	All	621.4	562.2	676.6
1979	1049	Ages 35 and older	All	Women	429.1	368.8	498.7
1979	1049	Ages 35 and older	All	Men	888.9	793.6	985.8
1979	1049	Ages 35 and older	Black	All	544.5	431	690.3
1979	1049	Ages 35 and older	Other	All	-9999	-9999	-9999
1979	1049	Ages 35 and older	White	All	621.6	564.7	690
1979	1049	Ages 65 and older	All	All	1938.8	1731.6	2123.8
1979	1051	Ages 35-64	All	All	169.8	145.7	197.3
1979	1051	Ages 35 and older	All	All	695.8	626	760.1
1979	1051	Ages 35 and older	All	Women	515.3	459.9	581.9
1979	1051	Ages 35 and older	All	Men	926.5	831	1018.7
1979	1051	Ages 35 and older	Black	All	781.1	595.7	974.5
1979	1051	Ages 35 and older	Other	All	-9999	-9999	-9999
1979	1051	Ages 35 and older	White	All	685.9	611	761.2
1979	1051	Ages 65 and older	All	All	2293.9	2059.8	2542.3
1979	1053	Ages 35-64	All	All	189.2	162.2	225.7
1979	1053	Ages 35 and older	All	All	629.1	563.8	695
1979	1053	Ages 35 and older	All	Women	449.2	402.8	511.3
1979	1053	Ages 35 and older	All	Men	884.2	808.4	976.7
1979	1053	Ages 35 and older	Black	All	553.2	460.1	654.9
1979	1053	Ages 35 and older	Other	All	227.8	164.3	318.3
1979	1053	Ages 35 and older	White	All	670.3	619.6	728.5
1979	1053	Ages 65 and older	All	All	1960.9	1738.1	2216.7
1979	1055	Ages 35-64	All	All	195.3	169.7	221.7
1979	1055	Ages 35 and older	All	All	778.7	723.7	847.5
1979	1055	Ages 35 and older	All	Women	579.3	518.3	640.5
1979	1055	Ages 35 and older	All	Men	1064.5	988.2	1158.5
1979	1055	Ages 35 and older	Black	All	835	727.6	948.3
1979	1055	Ages 35 and older	Other	All	288.9	207.5	379
1979	1055	Ages 35 and older	White	All	766	711.8	828.3
1979	1055	Ages 65 and older	All	All	2552.1	2363.5	2782.7
1979	1057	Ages 35-64	All	All	153	122.6	184.3
1979	1057	Ages 35 and older	All	All	530	465.2	622.7
1979	1057	Ages 35 and older	All	Women	371.1	323.9	427.7
1979	1057	Ages 35 and older	All	Men	727.9	647.1	816.5
1979	1057	Ages 35 and older	Black	All	393.6	332.1	491
1979	1057	Ages 35 and older	Other	All	-9999	-9999	-9999
1979	1057	Ages 35 and older	White	All	506.4	461.9	567.8
1979	1057	Ages 65 and older	All	All	1672.7	1458.7	1966.9
1979	1059	Ages 35-64	All	All	199.7	163.9	240
1979	1059	Ages 35 and older	All	All	781.6	703.7	859
1979	1059	Ages 35 and older	All	Women	568.2	502.3	656.6
1979	1059	Ages 35 and older	All	Men	1070.8	956.5	1181.3
1979	1059	Ages 35 and older	Black	All	594.5	479.5	813.7
1979	1059	Ages 35 and older	Other	All	-9999	-9999	-9999
1979	1059	Ages 35 and older	White	All	794.2	720	876.9
1979	1059	Ages 65 and older	All	All	2550.4	2262.3	2841.1
1979	1061	Ages 35-64	All	All	165.9	141.4	208.9
1979	1061	Ages 35 and older	All	All	587.3	522.3	666.9
1979	1061	Ages 35 and older	All	Women	411.9	360.3	467.2
1979	1061	Ages 35 and older	All	Men	811.7	726.1	906.4
1979	1061	Ages 35 and older	Black	All	632.6	482.4	919.7
1979	1061	Ages 35 and older	Other	All	-9999	-9999	-9999
1979	1061	Ages 35 and older	White	All	608.4	534.8	692.7
1979	1061	Ages 65 and older	All	All	1866.8	1647.4	2146.3
1979	1063	Ages 35-64	All	All	160.8	130.9	195.9
1979	1063	Ages 35 and older	All	All	614.1	530	700.2
1979	1063	Ages 35 and older	All	Women	464.2	389.4	539.4
1979	1063	Ages 35 and older	All	Men	780.3	665.4	905.8
1979	1063	Ages 35 and older	Black	All	545	425.8	673.4
1979	1063	Ages 35 and older	Other	All	-9999	-9999	-9999
1979	1063	Ages 35 and older	White	All	701.4	604.9	816.1
1979	1063	Ages 65 and older	All	All	1991.9	1714.3	2293.8
1979	1065	Ages 35-64	All	All	158	133.6	203.1
1979	1065	Ages 35 and older	All	All	493.6	427.1	581.1
1979	1065	Ages 35 and older	All	Women	361.1	300	424.1
1979	1065	Ages 35 and older	All	Men	678.8	592.5	793.2
1979	1065	Ages 35 and older	Black	All	390.6	326.5	476.5
1979	1065	Ages 35 and older	Other	All	-9999	-9999	-9999
1979	1065	Ages 35 and older	White	All	524.4	463.4	636.2
1979	1065	Ages 65 and older	All	All	1505.2	1285.1	1806.9
1979	1067	Ages 35-64	All	All	192.3	158.7	227.2
1979	1067	Ages 35 and older	All	All	591.9	526.2	667
1979	1067	Ages 35 and older	All	Women	446.3	335.2	530.1
1979	1067	Ages 35 and older	All	Men	829.2	721.8	943.6
1979	1067	Ages 35 and older	Black	All	600.4	495.3	738.2
1979	1067	Ages 35 and older	Other	All	-9999	-9999	-9999
1979	1067	Ages 35 and older	White	All	639.4	575.8	722.8
1979	1067	Ages 65 and older	All	All	1815.1	1597	2054.6
1979	1069	Ages 35-64	All	All	110.9	94	129
1979	1069	Ages 35 and older	All	All	442.9	393.7	488.8
1979	1069	Ages 35 and older	All	Women	321.6	288.4	373.3
1979	1069	Ages 35 and older	All	Men	613.9	562.2	691
1979	1069	Ages 35 and older	Black	All	320.7	239.4	385.2
1979	1069	Ages 35 and older	Other	All	120.6	68.2	197.6
1979	1069	Ages 35 and older	White	All	472.4	423.1	521.7
1979	1069	Ages 65 and older	All	All	1455	1275.8	1620.6
1979	1071	Ages 35-64	All	All	198	166.4	231.2
1979	1071	Ages 35 and older	All	All	683	616.7	743.3
1979	1071	Ages 35 and older	All	Women	496	437.6	563
1979	1071	Ages 35 and older	All	Men	950.2	865.6	1050.3
1979	1071	Ages 35 and older	Black	All	629.2	500.5	798.6
1979	1071	Ages 35 and older	Other	All	151.3	111.7	214.4
1979	1071	Ages 35 and older	White	All	703.9	634.4	798.7
1979	1071	Ages 65 and older	All	All	2155.3	1954.3	2380.1
1979	1073	Ages 35-64	All	All	145.6	134.6	157.3
1979	1073	Ages 35 and older	All	All	545.2	518.9	568.7
1979	1073	Ages 35 and older	All	Women	401.4	376.7	423.7
1979	1073	Ages 35 and older	All	Men	764.5	720.2	808.5
1979	1073	Ages 35 and older	Black	All	445	409.2	485.7
1979	1073	Ages 35 and older	Other	All	148	113.6	249.8
1979	1073	Ages 35 and older	White	All	576.9	544.7	608.2
1979	1073	Ages 65 and older	All	All	1762	1660.2	1841.7
1979	1075	Ages 35-64	All	All	185.6	153.1	224.3
1979	1075	Ages 35 and older	All	All	694	604.9	819
1979	1075	Ages 35 and older	All	Women	491.1	424.9	565.6
1979	1075	Ages 35 and older	All	Men	888.1	801.7	991.8
1979	1075	Ages 35 and older	Black	All	525.1	432.4	657.3
1979	1075	Ages 35 and older	Other	All	-9999	-9999	-9999
1979	1075	Ages 35 and older	White	All	683.4	577	772.7
1979	1075	Ages 65 and older	All	All	2233.5	1930.9	2656.7
1979	1077	Ages 35-64	All	All	114	99.9	132.2
1979	1077	Ages 35 and older	All	All	481.5	445.8	526.5
1979	1077	Ages 35 and older	All	Women	344.6	308.6	383.7
1979	1077	Ages 35 and older	All	Men	672.6	610.3	735.5
1979	1077	Ages 35 and older	Black	All	381.9	313.5	481.1
1979	1077	Ages 35 and older	Other	All	185.5	142.7	306
1979	1077	Ages 35 and older	White	All	494.7	437.8	554.2
1979	1077	Ages 65 and older	All	All	1597	1466.2	1756.9
1979	1079	Ages 35-64	All	All	180.3	150.4	210.5
1979	1079	Ages 35 and older	All	All	579.4	518.2	643.1
1979	1079	Ages 35 and older	All	Women	409.2	352	463.2
1979	1079	Ages 35 and older	All	Men	820.4	723.8	907.1
1979	1079	Ages 35 and older	Black	All	578	480.4	671.9
1979	1079	Ages 35 and older	Other	All	-9999	-9999	-9999
1979	1079	Ages 35 and older	White	All	564.3	492.3	653.1
1979	1079	Ages 65 and older	All	All	1788.6	1603.7	2003.7
1979	1081	Ages 35-64	All	All	185.1	159.4	215.3
1979	1081	Ages 35 and older	All	All	576.5	516.7	635.4
1979	1081	Ages 35 and older	All	Women	414.1	372.4	465.9
1979	1081	Ages 35 and older	All	Men	805	736.8	887.9
1979	1081	Ages 35 and older	Black	All	558.3	476.6	644.6
1979	1081	Ages 35 and older	Other	All	145.8	103.2	225.3
1979	1081	Ages 35 and older	White	All	602.1	547.3	663.7
1979	1081	Ages 65 and older	All	All	1769.7	1557	1948.9
1979	1083	Ages 35-64	All	All	182	151.9	213.6
1979	1083	Ages 35 and older	All	All	640.3	575.3	712.3
1979	1083	Ages 35 and older	All	Women	457.3	401.1	516.8
1979	1083	Ages 35 and older	All	Men	891.5	804.3	999.5
1979	1083	Ages 35 and older	Black	All	567	457.7	688.2
1979	1083	Ages 35 and older	Other	All	-9999	-9999	-9999
1979	1083	Ages 35 and older	White	All	673.2	590.9	738
1979	1083	Ages 65 and older	All	All	2026.2	1832.9	2277
1979	1085	Ages 35-64	All	All	118.8	99.6	149.7
1979	1085	Ages 35 and older	All	All	408	347	486.9
1979	1085	Ages 35 and older	All	Women	292.4	253.2	339.8
1979	1085	Ages 35 and older	All	Men	563.2	504.7	639.2
1979	1085	Ages 35 and older	Black	All	335.6	261.8	413.3
1979	1085	Ages 35 and older	Other	All	-9999	-9999	-9999
1979	1085	Ages 35 and older	White	All	455.4	399.6	518.2
1979	1085	Ages 65 and older	All	All	1293.5	1066.6	1542.6
1979	1087	Ages 35-64	All	All	157.2	132.9	189.1
1979	1087	Ages 35 and older	All	All	489.8	441.6	551.4
1979	1087	Ages 35 and older	All	Women	362.9	320	437.7
1979	1087	Ages 35 and older	All	Men	670.7	600.6	782.6
1979	1087	Ages 35 and older	Black	All	411.6	350.1	473.3
1979	1087	Ages 35 and older	Other	All	-9999	-9999	-9999
1979	1087	Ages 35 and older	White	All	621	546.7	711
1979	1087	Ages 65 and older	All	All	1509.1	1342.4	1679.9
1979	1089	Ages 35-64	All	All	161.2	143.2	180.4
1979	1089	Ages 35 and older	All	All	616.5	568.9	666
1979	1089	Ages 35 and older	All	Women	447.3	405.7	490.1
1979	1089	Ages 35 and older	All	Men	829.7	757.5	908.1
1979	1089	Ages 35 and older	Black	All	476.9	403.6	575.4
1979	1089	Ages 35 and older	Other	All	122	79.1	184.6
1979	1089	Ages 35 and older	White	All	644.2	600.8	700.3
1979	1089	Ages 65 and older	All	All	1999	1830.9	2172.3
1979	1091	Ages 35-64	All	All	182.1	158.6	216.3
1979	1091	Ages 35 and older	All	All	521.1	467.5	583.6
1979	1091	Ages 35 and older	All	Women	379.9	320.1	425.2
1979	1091	Ages 35 and older	All	Men	716.8	645.4	804.4
1979	1091	Ages 35 and older	Black	All	573.9	461.8	684.6
1979	1091	Ages 35 and older	Other	All	-9999	-9999	-9999
1979	1091	Ages 35 and older	White	All	530.8	474.1	594.6
1979	1091	Ages 65 and older	All	All	1553.8	1363	1756.4
1979	1093	Ages 35-64	All	All	161.7	133.8	196.8
1979	1093	Ages 35 and older	All	All	605	535.6	671.6
1979	1093	Ages 35 and older	All	Women	431	386	501.7
1979	1093	Ages 35 and older	All	Men	821.4	740.7	915.7
1979	1093	Ages 35 and older	Black	All	617.7	488.3	806.5
1979	1093	Ages 35 and older	Other	All	-9999	-9999	-9999
1979	1093	Ages 35 and older	White	All	603.1	538.8	681.3
1979	1093	Ages 65 and older	All	All	1952.7	1707.4	2189.2
1979	1095	Ages 35-64	All	All	180.4	159	205.8
1979	1095	Ages 35 and older	All	All	671.2	617.6	733.8
1979	1095	Ages 35 and older	All	Women	498.9	449.7	557.7
1979	1095	Ages 35 and older	All	Men	949.5	870.2	1040.8
1979	1095	Ages 35 and older	Black	All	715.1	565.6	836
1979	1095	Ages 35 and older	Other	All	-9999	-9999	-9999
1979	1095	Ages 35 and older	White	All	661.9	595.6	732.1
1979	1095	Ages 65 and older	All	All	2164.1	1960.1	2393.3
1979	1097	Ages 35-64	All	All	181.6	162.2	200
1979	1097	Ages 35 and older	All	All	654	617.1	694.1
1979	1097	Ages 35 and older	All	Women	500.1	463.6	536.2
1979	1097	Ages 35 and older	All	Men	868.2	816	924.9
1979	1097	Ages 35 and older	Black	All	574	516	636.4
1979	1097	Ages 35 and older	Other	All	200.9	154.3	259.7
1979	1097	Ages 35 and older	White	All	680.5	640.3	727.2
1979	1097	Ages 65 and older	All	All	2092	1954.3	2232.8
1979	1099	Ages 35-64	All	All	161.8	135.8	194.4
1979	1099	Ages 35 and older	All	All	592.9	518.9	665.4
1979	1099	Ages 35 and older	All	Women	427.8	373.7	499.7
1979	1099	Ages 35 and older	All	Men	819.4	709.7	936.3
1979	1099	Ages 35 and older	Black	All	569	420.5	721.9
1979	1099	Ages 35 and older	Other	All	-9999	-9999	-9999
1979	1099	Ages 35 and older	White	All	650.3	571.2	755.1
1979	1099	Ages 65 and older	All	All	1902.4	1665.8	2157.1
1979	1101	Ages 35-64	All	All	115.8	103.8	130.1
1979	1101	Ages 35 and older	All	All	509.1	471.3	547.3
1979	1101	Ages 35 and older	All	Women	388.1	350.9	426.7
1979	1101	Ages 35 and older	All	Men	703.4	642.1	768
1979	1101	Ages 35 and older	Black	All	398.9	344.1	446.8
1979	1101	Ages 35 and older	Other	All	130	69.4	172.6
1979	1101	Ages 35 and older	White	All	568.5	526.7	616.7
1979	1101	Ages 65 and older	All	All	1704.6	1561.5	1851
1979	1103	Ages 35-64	All	All	156.7	133	178.6
1979	1103	Ages 35 and older	All	All	565.4	518.2	622.4
1979	1103	Ages 35 and older	All	Women	401.9	359	457.1
1979	1103	Ages 35 and older	All	Men	789.2	723.3	879.5
1979	1103	Ages 35 and older	Black	All	533.3	429.9	633.2
1979	1103	Ages 35 and older	Other	All	185.4	111.4	250.2
1979	1103	Ages 35 and older	White	All	580	526.2	634.1
1979	1103	Ages 65 and older	All	All	1810.6	1631.9	1988.3
1979	1105	Ages 35-64	All	All	182.3	150.3	229.5
1979	1105	Ages 35 and older	All	All	530.6	464.3	603.8
1979	1105	Ages 35 and older	All	Women	373.8	298.5	427.6
1979	1105	Ages 35 and older	All	Men	729.2	608.5	823.5
1979	1105	Ages 35 and older	Black	All	496	433.4	583.6
1979	1105	Ages 35 and older	Other	All	-9999	-9999	-9999
1979	1105	Ages 35 and older	White	All	590.9	507.7	668.2
1979	1105	Ages 65 and older	All	All	1579.1	1377.5	1795.5
1979	1107	Ages 35-64	All	All	118.7	95.3	143.5
1979	1107	Ages 35 and older	All	All	491	430.7	545
1979	1107	Ages 35 and older	All	Women	351.8	311.3	400.5
1979	1107	Ages 35 and older	All	Men	658.1	599.2	729.4
1979	1107	Ages 35 and older	Black	All	434.6	348.7	523.8
1979	1107	Ages 35 and older	Other	All	-9999	-9999	-9999
1979	1107	Ages 35 and older	White	All	540.6	457.5	610.4
1979	1107	Ages 65 and older	All	All	1619.7	1409.8	1821.3
1979	1109	Ages 35-64	All	All	186.9	150.5	221.9
1979	1109	Ages 35 and older	All	All	586.4	516	648.1
1979	1109	Ages 35 and older	All	Women	425.3	368.8	482.7
1979	1109	Ages 35 and older	All	Men	822.6	687	938.5
1979	1109	Ages 35 and older	Black	All	546.6	451.3	692.9
1979	1109	Ages 35 and older	Other	All	-9999	-9999	-9999
1979	1109	Ages 35 and older	White	All	595.9	536.9	670.8
1979	1109	Ages 65 and older	All	All	1791.6	1603	2012.1
1979	1111	Ages 35-64	All	All	207.4	176.6	240.6
1979	1111	Ages 35 and older	All	All	692.6	627.8	770.2
1979	1111	Ages 35 and older	All	Women	494.2	425.9	550.6
1979	1111	Ages 35 and older	All	Men	938.1	851.4	1061.3
1979	1111	Ages 35 and older	Black	All	629	528.9	724.2
1979	1111	Ages 35 and older	Other	All	-9999	-9999	-9999
1979	1111	Ages 35 and older	White	All	665.3	593.5	759.8
1979	1111	Ages 65 and older	All	All	2161.2	1943.1	2442.6
1979	1113	Ages 35-64	All	All	261.6	228.8	301.1
1979	1113	Ages 35 and older	All	All	783.7	704.9	869.4
1979	1113	Ages 35 and older	All	Women	582.2	515.3	664.6
1979	1113	Ages 35 and older	All	Men	1072	975.2	1179
1979	1113	Ages 35 and older	Black	All	664.1	566.4	775.7
1979	1113	Ages 35 and older	Other	All	-9999	-9999	-9999
1979	1113	Ages 35 and older	White	All	908.9	822.8	1002.7
1979	1113	Ages 65 and older	All	All	2369.2	2132.6	2667.2
1979	1115	Ages 35-64	All	All	201.2	177.1	240.5
1979	1115	Ages 35 and older	All	All	690.4	624.5	759.7
1979	1115	Ages 35 and older	All	Women	495.9	445.8	564.5
1979	1115	Ages 35 and older	All	Men	934.1	838.3	1025
1979	1115	Ages 35 and older	Black	All	672.7	508.7	865.9
1979	1115	Ages 35 and older	Other	All	-9999	-9999	-9999
1979	1115	Ages 35 and older	White	All	653.2	582.9	728.7
1979	1115	Ages 65 and older	All	All	2168.5	1928.5	2426.4
1979	1117	Ages 35-64	All	All	120.4	97.7	142.5
1979	1117	Ages 35 and older	All	All	549.5	495.3	611.6
1979	1117	Ages 35 and older	All	Women	417.2	369.9	470.8
1979	1117	Ages 35 and older	All	Men	715.4	653.6	803.1
1979	1117	Ages 35 and older	Black	All	365.3	291.1	475
1979	1117	Ages 35 and older	Other	All	195.9	140.5	312.3
1979	1117	Ages 35 and older	White	All	548.6	497	618.9
1979	1117	Ages 65 and older	All	All	1856.2	1654.7	2083.5
1979	1119	Ages 35-64	All	All	119	96.2	149.4
1979	1119	Ages 35 and older	All	All	422.4	371	492.6
1979	1119	Ages 35 and older	All	Women	309.3	263.7	355.8
1979	1119	Ages 35 and older	All	Men	583.3	507.1	656.4
1979	1119	Ages 35 and older	Black	All	376.6	320.2	451.2
1979	1119	Ages 35 and older	Other	All	-9999	-9999	-9999
1979	1119	Ages 35 and older	White	All	509.8	444.2	605.3
1979	1119	Ages 65 and older	All	All	1346.7	1204.3	1568.6
1979	1121	Ages 35-64	All	All	153.8	132.7	180.8
1979	1121	Ages 35 and older	All	All	624.3	573.2	689.6
1979	1121	Ages 35 and older	All	Women	476.7	416.3	537.9
1979	1121	Ages 35 and older	All	Men	815.8	739.7	906.1
1979	1121	Ages 35 and older	Black	All	476.7	410.5	568.2
1979	1121	Ages 35 and older	Other	All	-9999	-9999	-9999
1979	1121	Ages 35 and older	White	All	654.7	590.2	732.5
1979	1121	Ages 65 and older	All	All	2052.9	1850.5	2291.8
1979	1123	Ages 35-64	All	All	214.1	180	245.9
1979	1123	Ages 35 and older	All	All	704.3	628.2	775
1979	1123	Ages 35 and older	All	Women	517	457.5	576.1
1979	1123	Ages 35 and older	All	Men	959.4	846	1061.1
1979	1123	Ages 35 and older	Black	All	681.3	565.2	815.8
1979	1123	Ages 35 and older	Other	All	-9999	-9999	-9999
1979	1123	Ages 35 and older	White	All	703.1	625.9	778.2
1979	1123	Ages 65 and older	All	All	2196.8	1949.1	2452.6
1979	1125	Ages 35-64	All	All	140.5	122.7	161.3
1979	1125	Ages 35 and older	All	All	518.9	472.7	561.5
1979	1125	Ages 35 and older	All	Women	380.4	345.8	419.4
1979	1125	Ages 35 and older	All	Men	705.1	653.9	773.3
1979	1125	Ages 35 and older	Black	All	469.9	394.9	541
1979	1125	Ages 35 and older	Other	All	166.7	119.6	226.7
1979	1125	Ages 35 and older	White	All	531.3	487.2	581.6
1979	1125	Ages 65 and older	All	All	1665.6	1500.8	1821.5
1979	1127	Ages 35-64	All	All	135.3	116.8	152.8
1979	1127	Ages 35 and older	All	All	579.1	521	634.3
1979	1127	Ages 35 and older	All	Women	429.7	378.7	479.7
1979	1127	Ages 35 and older	All	Men	769.7	692.6	844.1
1979	1127	Ages 35 and older	Black	All	500	413.1	619.1
1979	1127	Ages 35 and older	Other	All	-9999	-9999	-9999
1979	1127	Ages 35 and older	White	All	583.8	533.9	646.8
1979	1127	Ages 65 and older	All	All	1928.8	1708.5	2132.5
1979	1129	Ages 35-64	All	All	239	204.9	271.2
1979	1129	Ages 35 and older	All	All	739.7	668.1	823.4
1979	1129	Ages 35 and older	All	Women	563.2	482.5	652.2
1979	1129	Ages 35 and older	All	Men	989.9	879.9	1112.5
1979	1129	Ages 35 and older	Black	All	564.1	448.2	686.8
1979	1129	Ages 35 and older	Other	All	185.4	139.1	246.3
1979	1129	Ages 35 and older	White	All	810.3	690.4	921.7
1979	1129	Ages 65 and older	All	All	2263.1	2012.4	2580.7
1979	1131	Ages 35-64	All	All	144.8	110.3	181.3
1979	1131	Ages 35 and older	All	All	441.2	382.3	500.3
1979	1131	Ages 35 and older	All	Women	302.7	268.4	362.8
1979	1131	Ages 35 and older	All	Men	592.4	518	679.4
1979	1131	Ages 35 and older	Black	All	348.5	297.1	418.1
1979	1131	Ages 35 and older	Other	All	-9999	-9999	-9999
1979	1131	Ages 35 and older	White	All	498.3	415.2	627.9
1979	1131	Ages 65 and older	All	All	1343.8	1182.7	1548.6
1979	1133	Ages 35-64	All	All	207.5	170.3	239.8
1979	1133	Ages 35 and older	All	All	733	636.6	821.4
1979	1133	Ages 35 and older	All	Women	507.5	426.1	595.5
1979	1133	Ages 35 and older	All	Men	971.3	854.4	1124.1
1979	1133	Ages 35 and older	Black	All	-9999	-9999	-9999
1979	1133	Ages 35 and older	Other	All	-9999	-9999	-9999
1979	1133	Ages 35 and older	White	All	709.6	632.4	798.7
1979	1133	Ages 65 and older	All	All	2320.6	1985.9	2671.1
1979	0200A	Ages 35-64	All	All	96.3	75.8	127.5
1979	0200A	Ages 35 and older	All	All	466	386.1	555.3
1979	0200A	Ages 35 and older	All	Women	292.2	240.1	362.1
1979	0200A	Ages 35 and older	All	Men	611.2	538	742.4
1979	0200A	Ages 35 and older	Black	All	-9999	-9999	-9999
1979	0200A	Ages 35 and older	Other	All	207.9	150.5	303.5
1979	0200A	Ages 35 and older	White	All	655	538	809
1979	0200A	Ages 65 and older	All	All	1577.4	1311.3	1937.6
1979	0200B	Ages 35-64	All	All	83.7	63	109
1979	0200B	Ages 35 and older	All	All	431.9	321.2	523.3
1979	0200B	Ages 35 and older	All	Women	-9999	-9999	-9999
1979	0200B	Ages 35 and older	All	Men	576.4	479.9	686.1
1979	0200B	Ages 35 and older	Black	All	-9999	-9999	-9999
1979	0200B	Ages 35 and older	Other	All	269.9	169.6	401.8
1979	0200B	Ages 35 and older	White	All	716.1	557.4	915.8
1979	0200B	Ages 65 and older	All	All	1474.9	1051.2	1834.2
1979	0200C	Ages 35-64	All	All	103.9	84.7	154.7
1979	0200C	Ages 35 and older	All	All	503.8	390.3	677
1979	0200C	Ages 35 and older	All	Women	409.9	332.3	518.1
1979	0200C	Ages 35 and older	All	Men	799	601.2	994.4
1979	0200C	Ages 35 and older	Black	All	-9999	-9999	-9999
1979	0200C	Ages 35 and older	Other	All	328.3	214.4	529.5
1979	0200C	Ages 35 and older	White	All	888.4	708.2	1183
1979	0200C	Ages 65 and older	All	All	1702.7	1272	2364.5
1979	0200D	Ages 35-64	All	All	81.4	58.1	123.1
1979	0200D	Ages 35 and older	All	All	446.7	271.2	577.7
1979	0200D	Ages 35 and older	All	Women	281	219.1	384.2
1979	0200D	Ages 35 and older	All	Men	586.2	361	754.9
1979	0200D	Ages 35 and older	Black	All	-9999	-9999	-9999
1979	0200D	Ages 35 and older	Other	All	186.5	132.2	293.7
1979	0200D	Ages 35 and older	White	All	558.7	440.9	741.2
1979	0200D	Ages 65 and older	All	All	1559.9	880.2	2080.1
1979	0200E	Ages 35-64	All	All	82.9	63.8	124
1979	0200E	Ages 35 and older	All	All	410.4	319.5	513
1979	0200E	Ages 35 and older	All	Women	289.6	201.4	402.2
1979	0200E	Ages 35 and older	All	Men	492.1	402.7	581.9
1979	0200E	Ages 35 and older	Black	All	-9999	-9999	-9999
1979	0200E	Ages 35 and older	Other	All	196.6	137.5	278.8
1979	0200E	Ages 35 and older	White	All	659.5	516.6	898.4
1979	0200E	Ages 65 and older	All	All	1389	1059.6	1794.4
1979	0200F	Ages 35-64	All	All	-9999	-9999	-9999
1979	0200F	Ages 35 and older	All	All	446.6	328.2	631.7
1979	0200F	Ages 35 and older	All	Women	-9999	-9999	-9999
1979	0200F	Ages 35 and older	All	Men	-9999	-9999	-9999
1979	0200F	Ages 35 and older	Black	All	-9999	-9999	-9999
1979	0200F	Ages 35 and older	Other	All	399.5	240.7	628.7
1979	0200F	Ages 35 and older	White	All	697.1	567.8	900.2
1979	0200F	Ages 65 and older	All	All	-9999	-9999	-9999
1979	0200G	Ages 35-64	All	All	121.2	88.9	154.1
1979	0200G	Ages 35 and older	All	All	537.6	410	635.9
1979	0200G	Ages 35 and older	All	Women	359	272.5	467.9
1979	0200G	Ages 35 and older	All	Men	751.6	654.9	889
1979	0200G	Ages 35 and older	Black	All	-9999	-9999	-9999
1979	0200G	Ages 35 and older	Other	All	-9999	-9999	-9999
1979	0200G	Ages 35 and older	White	All	616.1	510.1	782.7
1979	0200G	Ages 65 and older	All	All	1786.6	1349.3	2217.8
1979	0200H	Ages 35-64	All	All	111.9	82.4	185.2
1979	0200H	Ages 35 and older	All	All	531.8	444.5	658.9
1979	0200H	Ages 35 and older	All	Women	411.4	319.4	574.8
1979	0200H	Ages 35 and older	All	Men	794.5	686.9	923.5
1979	0200H	Ages 35 and older	Black	All	-9999	-9999	-9999
1979	0200H	Ages 35 and older	Other	All	352.8	245.5	489.5
1979	0200H	Ages 35 and older	White	All	798	579.6	979.8
1979	0200H	Ages 65 and older	All	All	1805.5	1521.2	2188.6
1979	0200I	Ages 35-64	All	All	113.5	91.3	143.8
1979	0200I	Ages 35 and older	All	All	547.4	439	656.5
1979	0200I	Ages 35 and older	All	Women	376.3	316.7	482.8
1979	0200I	Ages 35 and older	All	Men	771.7	639.8	967.3
1979	0200I	Ages 35 and older	Black	All	-9999	-9999	-9999
1979	0200I	Ages 35 and older	Other	All	303.4	221.3	458.6
1979	0200I	Ages 35 and older	White	All	613.9	509.6	775.6
1979	0200I	Ages 65 and older	All	All	1865.2	1454.7	2288.8
1979	0200J	Ages 35-64	All	All	114.3	90	165.7
1979	0200J	Ages 35 and older	All	All	557.6	457.4	734.7
1979	0200J	Ages 35 and older	All	Women	420	291.9	527.8
1979	0200J	Ages 35 and older	All	Men	777.6	674.7	993.6
1979	0200J	Ages 35 and older	Black	All	-9999	-9999	-9999
1979	0200J	Ages 35 and older	Other	All	428.9	323.5	575.4
1979	0200J	Ages 35 and older	White	All	660.9	498.9	763
1979	0200J	Ages 65 and older	All	All	1867.8	1519.6	2635.3
1979	0200K	Ages 35-64	All	All	118.9	89.5	165.9
1979	0200K	Ages 35 and older	All	All	497.6	391	682.6
1979	0200K	Ages 35 and older	All	Women	461.7	316.1	594.6
1979	0200K	Ages 35 and older	All	Men	787.7	662.7	1172.1
1979	0200K	Ages 35 and older	Black	All	-9999	-9999	-9999
1979	0200K	Ages 35 and older	Other	All	-9999	-9999	-9999
1979	0200K	Ages 35 and older	White	All	722.9	499.7	891.3
1979	0200K	Ages 65 and older	All	All	1629.5	1275.5	2406.1
1979	0200L	Ages 35-64	All	All	112.8	73.4	156.3
1979	0200L	Ages 35 and older	All	All	495.6	410.7	614.5
1979	0200L	Ages 35 and older	All	Women	378.4	305.5	489.1
1979	0200L	Ages 35 and older	All	Men	728.8	584.6	888
1979	0200L	Ages 35 and older	Black	All	-9999	-9999	-9999
1979	0200L	Ages 35 and older	Other	All	-9999	-9999	-9999
1979	0200L	Ages 35 and older	White	All	609.8	486	714.8
1979	0200L	Ages 65 and older	All	All	1677.3	1372.7	2078.1
1979	0200M	Ages 35-64	All	All	-9999	-9999	-9999
1979	0200M	Ages 35 and older	All	All	569.1	432	678.6
1979	0200M	Ages 35 and older	All	Women	419.5	325	628.9
1979	0200M	Ages 35 and older	All	Men	795.4	648.3	1037.5
1979	0200M	Ages 35 and older	Black	All	-9999	-9999	-9999
1979	0200M	Ages 35 and older	Other	All	363.8	260.8	605.7
1979	0200M	Ages 35 and older	White	All	721.2	553.8	835.8
1979	0200M	Ages 65 and older	All	All	1923.1	1477.7	2371.6
1979	4001	Ages 35-64	All	All	72.8	62	87.4
1979	4001	Ages 35 and older	All	All	251.2	221.4	284.3
1979	4001	Ages 35 and older	All	Women	165.6	135.3	188.2
1979	4001	Ages 35 and older	All	Men	359.6	301.3	402
1979	4001	Ages 35 and older	Black	All	-9999	-9999	-9999
1979	4001	Ages 35 and older	Other	All	128.4	96.5	166.6
1979	4001	Ages 35 and older	White	All	489.7	415.8	599.4
1979	4001	Ages 65 and older	All	All	791.2	689.2	896.5
1979	4003	Ages 35-64	All	All	122.3	104	144.1
1979	4003	Ages 35 and older	All	All	506.6	455.9	560.1
1979	4003	Ages 35 and older	All	Women	363.3	326.5	403.3
1979	4003	Ages 35 and older	All	Men	668.1	610.6	728.8
1979	4003	Ages 35 and older	Black	All	553.4	451.9	664
1979	4003	Ages 35 and older	Other	All	176	135.3	232.3
1979	4003	Ages 35 and older	White	All	511.4	459.9	566.1
1979	4003	Ages 65 and older	All	All	1674.4	1489.2	1861.6
1979	4005	Ages 35-64	All	All	112	93.1	131.5
1979	4005	Ages 35 and older	All	All	439	375.1	491.5
1979	4005	Ages 35 and older	All	Women	273.2	241.3	330.4
1979	4005	Ages 35 and older	All	Men	558.8	503.2	637.1
1979	4005	Ages 35 and older	Black	All	419.4	321.7	554.9
1979	4005	Ages 35 and older	Other	All	134.9	92	189.9
1979	4005	Ages 35 and older	White	All	546.8	472.8	641.7
1979	4005	Ages 65 and older	All	All	1432.1	1226.7	1629
1979	4007	Ages 35-64	All	All	153.6	134.3	177.8
1979	4007	Ages 35 and older	All	All	617.4	543.4	686.2
1979	4007	Ages 35 and older	All	Women	473.7	408.3	547.5
1979	4007	Ages 35 and older	All	Men	804.8	718	892.4
1979	4007	Ages 35 and older	Black	All	-9999	-9999	-9999
1979	4007	Ages 35 and older	Other	All	242.4	190.7	311.9
1979	4007	Ages 35 and older	White	All	653	584.3	728
1979	4007	Ages 65 and older	All	All	2027.7	1770	2279.7
1979	4009	Ages 35-64	All	All	122.3	99.6	148.3
1979	4009	Ages 35 and older	All	All	469.9	403.9	527.5
1979	4009	Ages 35 and older	All	Women	332.9	292.7	378.7
1979	4009	Ages 35 and older	All	Men	618.1	550.8	679.7
1979	4009	Ages 35 and older	Black	All	546.1	435.5	687.3
1979	4009	Ages 35 and older	Other	All	205.7	149.8	267.2
1979	4009	Ages 35 and older	White	All	481.4	427	566.8
1979	4009	Ages 65 and older	All	All	1524.1	1300.3	1729.8
1979	4011	Ages 35-64	All	All	126	102	155.4
1979	4011	Ages 35 and older	All	All	468.7	402.4	529.8
1979	4011	Ages 35 and older	All	Women	336.9	276.4	411.2
1979	4011	Ages 35 and older	All	Men	647.1	535.5	727.4
1979	4011	Ages 35 and older	Black	All	-9999	-9999	-9999
1979	4011	Ages 35 and older	Other	All	-9999	-9999	-9999
1979	4011	Ages 35 and older	White	All	517.8	406	633.9
1979	4011	Ages 65 and older	All	All	1511.8	1271.4	1724.7
1979	4013	Ages 35-64	All	All	135	126.2	143.5
1979	4013	Ages 35 and older	All	All	558	542.3	578.2
1979	4013	Ages 35 and older	All	Women	415	393.8	437.1
1979	4013	Ages 35 and older	All	Men	742.4	714	769.7
1979	4013	Ages 35 and older	Black	All	634.4	546.2	734.3
1979	4013	Ages 35 and older	Other	All	324.6	255.1	401.5
1979	4013	Ages 35 and older	White	All	558.9	540.3	577.8
1979	4013	Ages 65 and older	All	All	1847.3	1787.1	1917.5
1979	4015	Ages 35-64	All	All	166.3	147.1	190.5
1979	4015	Ages 35 and older	All	All	602	548.2	675.4
1979	4015	Ages 35 and older	All	Women	418.4	362.5	480.7
1979	4015	Ages 35 and older	All	Men	795	718.3	864.4
1979	4015	Ages 35 and older	Black	All	-9999	-9999	-9999
1979	4015	Ages 35 and older	Other	All	489.4	327.4	637.4
1979	4015	Ages 35 and older	White	All	601.1	559.1	656.3
1979	4015	Ages 65 and older	All	All	1929.7	1732.7	2187.1
1979	4017	Ages 35-64	All	All	120	99.9	141.4
1979	4017	Ages 35 and older	All	All	433.2	387.2	503.6
1979	4017	Ages 35 and older	All	Women	294.1	250.2	348.1
1979	4017	Ages 35 and older	All	Men	589.7	527	663
1979	4017	Ages 35 and older	Black	All	552.1	331.8	786.9
1979	4017	Ages 35 and older	Other	All	190.1	148.4	249.3
1979	4017	Ages 35 and older	White	All	616.7	557.5	692
1979	4017	Ages 65 and older	All	All	1379.5	1240.7	1617.4
1979	4019	Ages 35-64	All	All	116	105.3	126.5
1979	4019	Ages 35 and older	All	All	530	504.4	557.6
1979	4019	Ages 35 and older	All	Women	392.3	359.4	423.3
1979	4019	Ages 35 and older	All	Men	704.2	665.6	752.3
1979	4019	Ages 35 and older	Black	All	458.3	389.5	553
1979	4019	Ages 35 and older	Other	All	283.5	220.2	367.5
1979	4019	Ages 35 and older	White	All	530.6	504.7	557.4
1979	4019	Ages 65 and older	All	All	1790	1692.6	1896.1
1979	4021	Ages 35-64	All	All	147.8	127	175.5
1979	4021	Ages 35 and older	All	All	562.9	501.7	616.6
1979	4021	Ages 35 and older	All	Women	417	372.2	472.8
1979	4021	Ages 35 and older	All	Men	739.6	667.6	815.1
1979	4021	Ages 35 and older	Black	All	670.4	520.5	809.4
1979	4021	Ages 35 and older	Other	All	329.8	251.2	412.4
1979	4021	Ages 35 and older	White	All	572.4	518.7	630.2
1979	4021	Ages 65 and older	All	All	1822.1	1601.4	2007.6
1979	4023	Ages 35-64	All	All	110.5	81.1	145
1979	4023	Ages 35 and older	All	All	431.9	371	549.3
1979	4023	Ages 35 and older	All	Women	306.3	248	374.9
1979	4023	Ages 35 and older	All	Men	592.5	509.1	677.6
1979	4023	Ages 35 and older	Black	All	-9999	-9999	-9999
1979	4023	Ages 35 and older	Other	All	-9999	-9999	-9999
1979	4023	Ages 35 and older	White	All	441.9	333.9	507.9
1979	4023	Ages 65 and older	All	All	1419.5	1183.9	1780.2
1979	4025	Ages 35-64	All	All	160.3	138.8	183.7
1979	4025	Ages 35 and older	All	All	563.2	514.9	609.8
1979	4025	Ages 35 and older	All	Women	399.9	353.3	453.3
1979	4025	Ages 35 and older	All	Men	772.9	711.9	843.3
1979	4025	Ages 35 and older	Black	All	-9999	-9999	-9999
1979	4025	Ages 35 and older	Other	All	381.5	258.9	483.6
1979	4025	Ages 35 and older	White	All	563.7	518.2	612.5
1979	4025	Ages 65 and older	All	All	1790.6	1623	1953.2
1979	4027	Ages 35-64	All	All	132	116.4	154
1979	4027	Ages 35 and older	All	All	444.5	402.6	486
1979	4027	Ages 35 and older	All	Women	303.3	266.4	340.5
1979	4027	Ages 35 and older	All	Men	589.2	541.3	648.8
1979	4027	Ages 35 and older	Black	All	620.6	523	795.6
1979	4027	Ages 35 and older	Other	All	365.8	285.5	507.4
1979	4027	Ages 35 and older	White	All	451.4	409.6	497.5
1979	4027	Ages 65 and older	All	All	1392	1241.9	1532
1979	5001	Ages 35-64	All	All	146.7	119.9	176.8
1979	5001	Ages 35 and older	All	All	468.6	417.7	536.9
1979	5001	Ages 35 and older	All	Women	335.2	284.3	395.8
1979	5001	Ages 35 and older	All	Men	647.8	579.2	726.2
1979	5001	Ages 35 and older	Black	All	417	324.1	542.4
1979	5001	Ages 35 and older	Other	All	-9999	-9999	-9999
1979	5001	Ages 35 and older	White	All	498.9	443.8	571.7
1979	5001	Ages 65 and older	All	All	1446.9	1284.5	1654.7
1979	5003	Ages 35-64	All	All	137.7	109.2	162.9
1979	5003	Ages 35 and older	All	All	476.5	421.7	534.6
1979	5003	Ages 35 and older	All	Women	332.8	279.9	377.9
1979	5003	Ages 35 and older	All	Men	647.7	576.2	720
1979	5003	Ages 35 and older	Black	All	378.6	280.6	483.6
1979	5003	Ages 35 and older	Other	All	-9999	-9999	-9999
1979	5003	Ages 35 and older	White	All	520.4	449.6	590.5
1979	5003	Ages 65 and older	All	All	1518	1310.5	1705.4
1979	5005	Ages 35-64	All	All	145.3	122.5	170.8
1979	5005	Ages 35 and older	All	All	474.4	424.4	529.6
1979	5005	Ages 35 and older	All	Women	302.7	272.5	338.2
1979	5005	Ages 35 and older	All	Men	681.9	616.9	749.4
1979	5005	Ages 35 and older	Black	All	-9999	-9999	-9999
1979	5005	Ages 35 and older	Other	All	-9999	-9999	-9999
1979	5005	Ages 35 and older	White	All	488.2	440.7	532.7
1979	5005	Ages 65 and older	All	All	1475.7	1317	1667.9
1979	5007	Ages 35-64	All	All	123.7	107.1	145.5
1979	5007	Ages 35 and older	All	All	523.5	478.1	570.9
1979	5007	Ages 35 and older	All	Women	382	340.1	425.6
1979	5007	Ages 35 and older	All	Men	709.5	645.6	778.8
1979	5007	Ages 35 and older	Black	All	-9999	-9999	-9999
1979	5007	Ages 35 and older	Other	All	207.2	150.5	262.7
1979	5007	Ages 35 and older	White	All	532.7	487	579.7
1979	5007	Ages 65 and older	All	All	1739.1	1581.8	1912.3
1979	5009	Ages 35-64	All	All	123.3	105.2	145.5
1979	5009	Ages 35 and older	All	All	534	483.5	612.4
1979	5009	Ages 35 and older	All	Women	384	335.9	436.4
1979	5009	Ages 35 and older	All	Men	715.6	651.9	800.5
1979	5009	Ages 35 and older	Black	All	-9999	-9999	-9999
1979	5009	Ages 35 and older	Other	All	-9999	-9999	-9999
1979	5009	Ages 35 and older	White	All	571.6	505.5	645.8
1979	5009	Ages 65 and older	All	All	1787.2	1618.1	2055.8
1979	5011	Ages 35-64	All	All	204.7	167.7	251.3
1979	5011	Ages 35 and older	All	All	734.3	652.9	816.7
1979	5011	Ages 35 and older	All	Women	553.2	473.2	635.9
1979	5011	Ages 35 and older	All	Men	987.3	887.5	1119.1
1979	5011	Ages 35 and older	Black	All	718.9	575.9	876.4
1979	5011	Ages 35 and older	Other	All	-9999	-9999	-9999
1979	5011	Ages 35 and older	White	All	752.4	641.9	842.4
1979	5011	Ages 65 and older	All	All	2340.8	2067.5	2666.6
1979	5013	Ages 35-64	All	All	200.1	158.5	250.1
1979	5013	Ages 35 and older	All	All	608.2	528.2	742.8
1979	5013	Ages 35 and older	All	Women	419.2	336.2	501.3
1979	5013	Ages 35 and older	All	Men	809.3	660.6	945.9
1979	5013	Ages 35 and older	Black	All	532.6	428.4	686.1
1979	5013	Ages 35 and older	Other	All	-9999	-9999	-9999
1979	5013	Ages 35 and older	White	All	533.7	457.2	632.5
1979	5013	Ages 65 and older	All	All	1855.6	1588.5	2276.6
1979	5015	Ages 35-64	All	All	121.6	100.5	149.2
1979	5015	Ages 35 and older	All	All	492.1	438.6	552.5
1979	5015	Ages 35 and older	All	Women	336.4	292.7	389.5
1979	5015	Ages 35 and older	All	Men	665.1	595.4	736.2
1979	5015	Ages 35 and older	Black	All	-9999	-9999	-9999
1979	5015	Ages 35 and older	Other	All	-9999	-9999	-9999
1979	5015	Ages 35 and older	White	All	496.4	442	570.1
1979	5015	Ages 65 and older	All	All	1622.9	1418.5	1826.2
1979	5017	Ages 35-64	All	All	156.8	126.3	195.9
1979	5017	Ages 35 and older	All	All	492.1	437.1	563
1979	5017	Ages 35 and older	All	Women	348.6	309.4	402.5
1979	5017	Ages 35 and older	All	Men	671	605.6	738.8
1979	5017	Ages 35 and older	Black	All	470.3	406.2	555.1
1979	5017	Ages 35 and older	Other	All	-9999	-9999	-9999
1979	5017	Ages 35 and older	White	All	554.3	491.5	620.2
1979	5017	Ages 65 and older	All	All	1507.2	1340.5	1728.6
1979	5019	Ages 35-64	All	All	127.4	110.7	150.7
1979	5019	Ages 35 and older	All	All	534.5	478.2	606.2
1979	5019	Ages 35 and older	All	Women	405.2	353.5	465.3
1979	5019	Ages 35 and older	All	Men	725.6	640.8	833.5
1979	5019	Ages 35 and older	Black	All	536.3	447.3	684.1
1979	5019	Ages 35 and older	Other	All	-9999	-9999	-9999
1979	5019	Ages 35 and older	White	All	525.6	475.2	579.5
1979	5019	Ages 65 and older	All	All	1773.6	1567.7	2032
1979	5021	Ages 35-64	All	All	164.6	137.4	193.9
1979	5021	Ages 35 and older	All	All	718.9	643.8	795.3
1979	5021	Ages 35 and older	All	Women	540.2	471	639.5
1979	5021	Ages 35 and older	All	Men	947.8	839.9	1074.5
1979	5021	Ages 35 and older	Black	All	-9999	-9999	-9999
1979	5021	Ages 35 and older	Other	All	-9999	-9999	-9999
1979	5021	Ages 35 and older	White	All	707.7	613.8	789.8
1979	5021	Ages 65 and older	All	All	2399.6	2154.6	2689.2
1979	5023	Ages 35-64	All	All	138.8	118	169
1979	5023	Ages 35 and older	All	All	555.6	478.9	630.8
1979	5023	Ages 35 and older	All	Women	393	329	450.5
1979	5023	Ages 35 and older	All	Men	755.2	645.7	871.2
1979	5023	Ages 35 and older	Black	All	-9999	-9999	-9999
1979	5023	Ages 35 and older	Other	All	-9999	-9999	-9999
1979	5023	Ages 35 and older	White	All	564	508.2	630.9
1979	5023	Ages 65 and older	All	All	1826.5	1544.4	2112.3
1979	5025	Ages 35-64	All	All	161.7	131.3	197.2
1979	5025	Ages 35 and older	All	All	564.2	490.1	651.8
1979	5025	Ages 35 and older	All	Women	401.3	342.2	471.1
1979	5025	Ages 35 and older	All	Men	763.8	664.9	857.7
1979	5025	Ages 35 and older	Black	All	423.9	341.7	523.8
1979	5025	Ages 35 and older	Other	All	-9999	-9999	-9999
1979	5025	Ages 35 and older	White	All	566.9	514.1	622.4
1979	5025	Ages 65 and older	All	All	1781.8	1554.4	2070.6
1979	5027	Ages 35-64	All	All	150.4	123.7	178.9
1979	5027	Ages 35 and older	All	All	535.8	484.3	589.6
1979	5027	Ages 35 and older	All	Women	380	322.4	440
1979	5027	Ages 35 and older	All	Men	723.7	636.8	814.8
1979	5027	Ages 35 and older	Black	All	453.7	350.2	531.3
1979	5027	Ages 35 and older	Other	All	-9999	-9999	-9999
1979	5027	Ages 35 and older	White	All	590.5	529.3	665.1
1979	5027	Ages 65 and older	All	All	1697.1	1537.5	1895.3
1979	5029	Ages 35-64	All	All	139	115.1	174
1979	5029	Ages 35 and older	All	All	601.3	536.1	675.8
1979	5029	Ages 35 and older	All	Women	443.8	393.2	506.4
1979	5029	Ages 35 and older	All	Men	789.4	706.4	893.9
1979	5029	Ages 35 and older	Black	All	537.1	437.1	670.7
1979	5029	Ages 35 and older	Other	All	-9999	-9999	-9999
1979	5029	Ages 35 and older	White	All	628.3	556.5	709.7
1979	5029	Ages 65 and older	All	All	2004.7	1767.1	2266.2
1979	5031	Ages 35-64	All	All	178.6	150.7	206.4
1979	5031	Ages 35 and older	All	All	587.6	531.9	651.8
1979	5031	Ages 35 and older	All	Women	406.2	355.7	457.5
1979	5031	Ages 35 and older	All	Men	852	773.7	935.8
1979	5031	Ages 35 and older	Black	All	523.9	446.9	632.3
1979	5031	Ages 35 and older	Other	All	279.9	182.6	348
1979	5031	Ages 35 and older	White	All	601.7	545.3	670.5
1979	5031	Ages 65 and older	All	All	1832	1662.8	2050.5
1979	5033	Ages 35-64	All	All	112.8	91.5	137.6
1979	5033	Ages 35 and older	All	All	436.3	386.3	508.9
1979	5033	Ages 35 and older	All	Women	306.8	269.1	342.9
1979	5033	Ages 35 and older	All	Men	611.2	528	671
1979	5033	Ages 35 and older	Black	All	483.9	383.5	671.5
1979	5033	Ages 35 and older	Other	All	178.8	100.2	267.5
1979	5033	Ages 35 and older	White	All	446.2	400.9	504.8
1979	5033	Ages 65 and older	All	All	1426.3	1261.5	1659
1979	5035	Ages 35-64	All	All	203.6	172.5	235.4
1979	5035	Ages 35 and older	All	All	525.5	470.8	573.6
1979	5035	Ages 35 and older	All	Women	364.2	325.9	405.2
1979	5035	Ages 35 and older	All	Men	732.2	667	795.4
1979	5035	Ages 35 and older	Black	All	497.8	411.3	562.1
1979	5035	Ages 35 and older	Other	All	-9999	-9999	-9999
1979	5035	Ages 35 and older	White	All	581.9	517.4	661.9
1979	5035	Ages 65 and older	All	All	1498.8	1336.3	1641.9
1979	5037	Ages 35-64	All	All	193.5	155.6	238.4
1979	5037	Ages 35 and older	All	All	616.8	540.4	691.6
1979	5037	Ages 35 and older	All	Women	439.6	362.3	528.7
1979	5037	Ages 35 and older	All	Men	870	756.1	980.6
1979	5037	Ages 35 and older	Black	All	612.6	499.4	767.4
1979	5037	Ages 35 and older	Other	All	-9999	-9999	-9999
1979	5037	Ages 35 and older	White	All	668.5	593	747.3
1979	5037	Ages 65 and older	All	All	1882.8	1660	2137.7
1979	5039	Ages 35-64	All	All	174.2	139.2	206.1
1979	5039	Ages 35 and older	All	All	625.7	552.1	710.6
1979	5039	Ages 35 and older	All	Women	450.6	387.3	522.7
1979	5039	Ages 35 and older	All	Men	831	728.7	952.3
1979	5039	Ages 35 and older	Black	All	541.1	419.3	677.5
1979	5039	Ages 35 and older	Other	All	-9999	-9999	-9999
1979	5039	Ages 35 and older	White	All	634.3	577.7	766.9
1979	5039	Ages 65 and older	All	All	2008.6	1760.7	2305.9
1979	5041	Ages 35-64	All	All	181.1	149.2	216.6
1979	5041	Ages 35 and older	All	All	538.8	465.6	608.5
1979	5041	Ages 35 and older	All	Women	397.1	343.1	455.5
1979	5041	Ages 35 and older	All	Men	751.7	674.7	833.7
1979	5041	Ages 35 and older	Black	All	464	386.2	552.5
1979	5041	Ages 35 and older	Other	All	-9999	-9999	-9999
1979	5041	Ages 35 and older	White	All	613.9	544.2	694
1979	5041	Ages 65 and older	All	All	1621.4	1394.5	1852.2
1979	5043	Ages 35-64	All	All	162.7	134.1	202.1
1979	5043	Ages 35 and older	All	All	555.5	474.2	651.4
1979	5043	Ages 35 and older	All	Women	395	336.2	456.3
1979	5043	Ages 35 and older	All	Men	731.2	649.9	823.7
1979	5043	Ages 35 and older	Black	All	371	257.9	456.5
1979	5043	Ages 35 and older	Other	All	-9999	-9999	-9999
1979	5043	Ages 35 and older	White	All	609.6	539.1	690.8
1979	5043	Ages 65 and older	All	All	1743.8	1495.1	2070.8
1979	5045	Ages 35-64	All	All	132.2	115.6	157.1
1979	5045	Ages 35 and older	All	All	514.9	467.6	569
1979	5045	Ages 35 and older	All	Women	365.5	316.1	419.3
1979	5045	Ages 35 and older	All	Men	706.6	640.4	780.5
1979	5045	Ages 35 and older	Black	All	364	258.8	480.7
1979	5045	Ages 35 and older	Other	All	-9999	-9999	-9999
1979	5045	Ages 35 and older	White	All	536.8	480.4	605.9
1979	5045	Ages 65 and older	All	All	1679.6	1497.9	1852
1979	5047	Ages 35-64	All	All	145.7	123.9	194.6
1979	5047	Ages 35 and older	All	All	523.8	459.2	605.9
1979	5047	Ages 35 and older	All	Women	368.3	316	426.2
1979	5047	Ages 35 and older	All	Men	751.1	645.9	854.9
1979	5047	Ages 35 and older	Black	All	-9999	-9999	-9999
1979	5047	Ages 35 and older	Other	All	-9999	-9999	-9999
1979	5047	Ages 35 and older	White	All	549.1	476.3	627.8
1979	5047	Ages 65 and older	All	All	1661.3	1457.1	1938.5
1979	5049	Ages 35-64	All	All	131.2	105.2	160.9
1979	5049	Ages 35 and older	All	All	519.9	450.5	596.4
1979	5049	Ages 35 and older	All	Women	386.4	335.5	452.6
1979	5049	Ages 35 and older	All	Men	760.7	679.3	861.8
1979	5049	Ages 35 and older	Black	All	-9999	-9999	-9999
1979	5049	Ages 35 and older	Other	All	-9999	-9999	-9999
1979	5049	Ages 35 and older	White	All	554.2	493.7	613.6
1979	5049	Ages 65 and older	All	All	1703.8	1478.4	1992.1
1979	5051	Ages 35-64	All	All	178.4	151.1	210.2
1979	5051	Ages 35 and older	All	All	602.1	551.1	661.4
1979	5051	Ages 35 and older	All	Women	430.1	386.8	477.8
1979	5051	Ages 35 and older	All	Men	821.8	750.2	893.5
1979	5051	Ages 35 and older	Black	All	666.7	544	814.9
1979	5051	Ages 35 and older	Other	All	-9999	-9999	-9999
1979	5051	Ages 35 and older	White	All	602.1	554.2	646.3
1979	5051	Ages 65 and older	All	All	1889.7	1737.5	2075
1979	5053	Ages 35-64	All	All	174.5	143.9	217.8
1979	5053	Ages 35 and older	All	All	681.6	586	804
1979	5053	Ages 35 and older	All	Women	509.5	444.6	601.4
1979	5053	Ages 35 and older	All	Men	934.2	813.9	1087.6
1979	5053	Ages 35 and older	Black	All	572.9	437.1	740.1
1979	5053	Ages 35 and older	Other	All	-9999	-9999	-9999
1979	5053	Ages 35 and older	White	All	708.8	623.1	815.3
1979	5053	Ages 65 and older	All	All	2227.6	1907.8	2620.1
1979	5055	Ages 35-64	All	All	152.6	124.9	181
1979	5055	Ages 35 and older	All	All	703	626	799.9
1979	5055	Ages 35 and older	All	Women	530.8	453.8	598.5
1979	5055	Ages 35 and older	All	Men	944	846.3	1042.2
1979	5055	Ages 35 and older	Black	All	-9999	-9999	-9999
1979	5055	Ages 35 and older	Other	All	-9999	-9999	-9999
1979	5055	Ages 35 and older	White	All	719.2	651	791.1
1979	5055	Ages 65 and older	All	All	2373.1	2104.4	2698.6
1979	5057	Ages 35-64	All	All	187.7	161	215.8
1979	5057	Ages 35 and older	All	All	594.3	529.1	664.8
1979	5057	Ages 35 and older	All	Women	454.2	403.9	518.9
1979	5057	Ages 35 and older	All	Men	826.8	725	909.5
1979	5057	Ages 35 and older	Black	All	630.1	549.1	722.5
1979	5057	Ages 35 and older	Other	All	-9999	-9999	-9999
1979	5057	Ages 35 and older	White	All	601.3	542	667.1
1979	5057	Ages 65 and older	All	All	1838	1589.1	2054.8
1979	5059	Ages 35-64	All	All	134.9	110.9	155.5
1979	5059	Ages 35 and older	All	All	513.8	461.7	569.1
1979	5059	Ages 35 and older	All	Women	357.9	312.2	407.8
1979	5059	Ages 35 and older	All	Men	679.3	613.6	745.1
1979	5059	Ages 35 and older	Black	All	510.4	417.3	627
1979	5059	Ages 35 and older	Other	All	-9999	-9999	-9999
1979	5059	Ages 35 and older	White	All	514	446.7	581.5
1979	5059	Ages 65 and older	All	All	1663.8	1489.1	1869.6
1979	5061	Ages 35-64	All	All	132.4	110.8	160.8
1979	5061	Ages 35 and older	All	All	482.7	423.3	553.2
1979	5061	Ages 35 and older	All	Women	349.9	306.4	411.5
1979	5061	Ages 35 and older	All	Men	682.5	599.5	786.9
1979	5061	Ages 35 and older	Black	All	471.2	389.5	581.5
1979	5061	Ages 35 and older	Other	All	-9999	-9999	-9999
1979	5061	Ages 35 and older	White	All	491.2	437.2	561.8
1979	5061	Ages 65 and older	All	All	1541.6	1344.5	1790
1979	5063	Ages 35-64	All	All	150.8	125.5	175.1
1979	5063	Ages 35 and older	All	All	560.9	492.2	635.6
1979	5063	Ages 35 and older	All	Women	386.9	337.5	440.1
1979	5063	Ages 35 and older	All	Men	803.4	713.2	886.5
1979	5063	Ages 35 and older	Black	All	465.2	357.2	603.4
1979	5063	Ages 35 and older	Other	All	-9999	-9999	-9999
1979	5063	Ages 35 and older	White	All	571.8	514.6	639.7
1979	5063	Ages 65 and older	All	All	1807.3	1566.1	2082.2
1979	5065	Ages 35-64	All	All	153.2	126.3	181.3
1979	5065	Ages 35 and older	All	All	495.5	419.9	569.2
1979	5065	Ages 35 and older	All	Women	326.5	278.9	367.8
1979	5065	Ages 35 and older	All	Men	697.9	616.5	782
1979	5065	Ages 35 and older	Black	All	-9999	-9999	-9999
1979	5065	Ages 35 and older	Other	All	-9999	-9999	-9999
1979	5065	Ages 35 and older	White	All	502.9	444.6	550.4
1979	5065	Ages 65 and older	All	All	1531.4	1302.5	1800.5
1979	5067	Ages 35-64	All	All	154.3	133.5	188.9
1979	5067	Ages 35 and older	All	All	564.9	502.8	639.9
1979	5067	Ages 35 and older	All	Women	407	356.6	459
1979	5067	Ages 35 and older	All	Men	815.6	737.8	890.8
1979	5067	Ages 35 and older	Black	All	562.9	478	751.1
1979	5067	Ages 35 and older	Other	All	-9999	-9999	-9999
1979	5067	Ages 35 and older	White	All	572.9	506.9	644
1979	5067	Ages 65 and older	All	All	1809.8	1592.5	2075.6
1979	5069	Ages 35-64	All	All	161.9	138.9	184.8
1979	5069	Ages 35 and older	All	All	601.8	548.4	654
1979	5069	Ages 35 and older	All	Women	442.5	397.7	480.7
1979	5069	Ages 35 and older	All	Men	814	745.6	885.7
1979	5069	Ages 35 and older	Black	All	546.2	481.8	618.8
1979	5069	Ages 35 and older	Other	All	225.1	177.2	280.2
1979	5069	Ages 35 and older	White	All	651.4	600	715
1979	5069	Ages 65 and older	All	All	1932.3	1759	2121.9
1979	5071	Ages 35-64	All	All	153.9	129.8	183.1
1979	5071	Ages 35 and older	All	All	563.9	505.6	649.7
1979	5071	Ages 35 and older	All	Women	401.5	349.6	471.4
1979	5071	Ages 35 and older	All	Men	786.5	695.6	900.9
1979	5071	Ages 35 and older	Black	All	-9999	-9999	-9999
1979	5071	Ages 35 and older	Other	All	-9999	-9999	-9999
1979	5071	Ages 35 and older	White	All	569.6	505.3	668.3
1979	5071	Ages 65 and older	All	All	1817.8	1610.8	2118.5
1979	5073	Ages 35-64	All	All	157.6	134.3	188.4
1979	5073	Ages 35 and older	All	All	480.1	423.1	554
1979	5073	Ages 35 and older	All	Women	339.5	293	409.6
1979	5073	Ages 35 and older	All	Men	673	596.4	781.5
1979	5073	Ages 35 and older	Black	All	394.6	328.9	478.4
1979	5073	Ages 35 and older	Other	All	-9999	-9999	-9999
1979	5073	Ages 35 and older	White	All	504.8	426.1	601.5
1979	5073	Ages 65 and older	All	All	1456.6	1259.2	1680.7
1979	5075	Ages 35-64	All	All	170.3	145.7	196.5
1979	5075	Ages 35 and older	All	All	559.5	508.5	618.4
1979	5075	Ages 35 and older	All	Women	392.8	341.4	446
1979	5075	Ages 35 and older	All	Men	777.1	687.5	863
1979	5075	Ages 35 and older	Black	All	-9999	-9999	-9999
1979	5075	Ages 35 and older	Other	All	-9999	-9999	-9999
1979	5075	Ages 35 and older	White	All	555	494.1	615.8
1979	5075	Ages 65 and older	All	All	1737	1556.3	1957.4
1979	5077	Ages 35-64	All	All	182.3	145.7	220.3
1979	5077	Ages 35 and older	All	All	491.1	421.1	560.2
1979	5077	Ages 35 and older	All	Women	347.9	286	410.1
1979	5077	Ages 35 and older	All	Men	670.6	560.3	756.1
1979	5077	Ages 35 and older	Black	All	459	360.2	547.4
1979	5077	Ages 35 and older	Other	All	-9999	-9999	-9999
1979	5077	Ages 35 and older	White	All	521.3	446.1	624.9
1979	5077	Ages 65 and older	All	All	1437.8	1219.1	1657.5
1979	5079	Ages 35-64	All	All	181	149.6	218.1
1979	5079	Ages 35 and older	All	All	526	454.2	608.2
1979	5079	Ages 35 and older	All	Women	355	304.5	413
1979	5079	Ages 35 and older	All	Men	723.2	625.9	825.7
1979	5079	Ages 35 and older	Black	All	469.4	341.7	579.1
1979	5079	Ages 35 and older	Other	All	-9999	-9999	-9999
1979	5079	Ages 35 and older	White	All	516.2	453.7	632.2
1979	5079	Ages 65 and older	All	All	1571	1343.3	1837.3
1979	5081	Ages 35-64	All	All	134.2	115.8	170.5
1979	5081	Ages 35 and older	All	All	531.5	475.5	584.1
1979	5081	Ages 35 and older	All	Women	395	349.9	463.7
1979	5081	Ages 35 and older	All	Men	749.3	663.5	851.7
1979	5081	Ages 35 and older	Black	All	471.5	398.1	646
1979	5081	Ages 35 and older	Other	All	-9999	-9999	-9999
1979	5081	Ages 35 and older	White	All	586.7	526.1	672.9
1979	5081	Ages 65 and older	All	All	1733.7	1529.1	1929.6
1979	5083	Ages 35-64	All	All	141.9	115.7	170.7
1979	5083	Ages 35 and older	All	All	549.2	473.8	615.6
1979	5083	Ages 35 and older	All	Women	407.6	349.5	468.3
1979	5083	Ages 35 and older	All	Men	777.8	694.1	868.7
1979	5083	Ages 35 and older	Black	All	-9999	-9999	-9999
1979	5083	Ages 35 and older	Other	All	-9999	-9999	-9999
1979	5083	Ages 35 and older	White	All	576.5	501.4	647.7
1979	5083	Ages 65 and older	All	All	1787.5	1515.8	2019.7
1979	5085	Ages 35-64	All	All	121.8	95.6	142.2
1979	5085	Ages 35 and older	All	All	468.5	414	518.4
1979	5085	Ages 35 and older	All	Women	348.9	303.6	397.5
1979	5085	Ages 35 and older	All	Men	653.9	587.5	719.8
1979	5085	Ages 35 and older	Black	All	408.9	349	484
1979	5085	Ages 35 and older	Other	All	-9999	-9999	-9999
1979	5085	Ages 35 and older	White	All	494.2	440.5	547
1979	5085	Ages 65 and older	All	All	1516	1327.8	1697
1979	5087	Ages 35-64	All	All	118.7	93.5	147.5
1979	5087	Ages 35 and older	All	All	484.2	423	566.4
1979	5087	Ages 35 and older	All	Women	324.6	282.1	370.5
1979	5087	Ages 35 and older	All	Men	660.1	587.2	743.8
1979	5087	Ages 35 and older	Black	All	-9999	-9999	-9999
1979	5087	Ages 35 and older	Other	All	-9999	-9999	-9999
1979	5087	Ages 35 and older	White	All	473.5	409.8	546.9
1979	5087	Ages 65 and older	All	All	1601.3	1393.9	1880.2
1979	5089	Ages 35-64	All	All	126.9	97.1	170.3
1979	5089	Ages 35 and older	All	All	459.4	389.4	560.9
1979	5089	Ages 35 and older	All	Women	313	262.9	361.8
1979	5089	Ages 35 and older	All	Men	646.3	555.8	758.3
1979	5089	Ages 35 and older	Black	All	-9999	-9999	-9999
1979	5089	Ages 35 and older	Other	All	-9999	-9999	-9999
1979	5089	Ages 35 and older	White	All	467	406.8	528.1
1979	5089	Ages 65 and older	All	All	1474.8	1228.3	1779.8
1979	5091	Ages 35-64	All	All	192.2	161	227.7
1979	5091	Ages 35 and older	All	All	561.7	505.9	617.5
1979	5091	Ages 35 and older	All	Women	399.7	351.9	451.3
1979	5091	Ages 35 and older	All	Men	778.1	703.7	857.1
1979	5091	Ages 35 and older	Black	All	598.7	506.7	719.3
1979	5091	Ages 35 and older	Other	All	-9999	-9999	-9999
1979	5091	Ages 35 and older	White	All	591	532.7	647.6
1979	5091	Ages 65 and older	All	All	1680.2	1518	1863.7
1979	5093	Ages 35-64	All	All	191.5	167.4	220.1
1979	5093	Ages 35 and older	All	All	653.9	599.2	713.5
1979	5093	Ages 35 and older	All	Women	472.6	416.7	524.3
1979	5093	Ages 35 and older	All	Men	892	804.2	980.1
1979	5093	Ages 35 and older	Black	All	640.8	533.9	770.4
1979	5093	Ages 35 and older	Other	All	-9999	-9999	-9999
1979	5093	Ages 35 and older	White	All	704.9	625.4	784.3
1979	5093	Ages 65 and older	All	All	2064.8	1879.3	2273.1
1979	5095	Ages 35-64	All	All	174.2	139.2	211.6
1979	5095	Ages 35 and older	All	All	597.1	518.7	705
1979	5095	Ages 35 and older	All	Women	442.4	386.8	511.4
1979	5095	Ages 35 and older	All	Men	810.4	740.1	907.9
1979	5095	Ages 35 and older	Black	All	545.9	450.7	667.9
1979	5095	Ages 35 and older	Other	All	-9999	-9999	-9999
1979	5095	Ages 35 and older	White	All	663.3	587.5	754.3
1979	5095	Ages 65 and older	All	All	1891.6	1651.9	2217.4
1979	5097	Ages 35-64	All	All	150.3	119.1	182.6
1979	5097	Ages 35 and older	All	All	600.5	500.9	679.5
1979	5097	Ages 35 and older	All	Women	438.2	365.9	515.6
1979	5097	Ages 35 and older	All	Men	779.3	648.2	884.5
1979	5097	Ages 35 and older	Black	All	-9999	-9999	-9999
1979	5097	Ages 35 and older	Other	All	-9999	-9999	-9999
1979	5097	Ages 35 and older	White	All	566.4	492.3	651.5
1979	5097	Ages 65 and older	All	All	1963.4	1639.4	2237.7
1979	5099	Ages 35-64	All	All	132.5	110.1	161.5
1979	5099	Ages 35 and older	All	All	469.3	395.5	540.6
1979	5099	Ages 35 and older	All	Women	341.1	291.3	398
1979	5099	Ages 35 and older	All	Men	643.2	564.9	743.1
1979	5099	Ages 35 and older	Black	All	422.2	364.6	496.3
1979	5099	Ages 35 and older	Other	All	-9999	-9999	-9999
1979	5099	Ages 35 and older	White	All	514.6	450.9	584
1979	5099	Ages 65 and older	All	All	1487.6	1240.5	1705.1
1979	5101	Ages 35-64	All	All	101.9	82.6	122.3
1979	5101	Ages 35 and older	All	All	411.9	354.8	469
1979	5101	Ages 35 and older	All	Women	268.7	219.7	338.1
1979	5101	Ages 35 and older	All	Men	551.7	481.6	653.6
1979	5101	Ages 35 and older	Black	All	-9999	-9999	-9999
1979	5101	Ages 35 and older	Other	All	-9999	-9999	-9999
1979	5101	Ages 35 and older	White	All	440.2	391.2	501
1979	5101	Ages 65 and older	All	All	1354.2	1161.7	1572.5
1979	5103	Ages 35-64	All	All	159.7	135.9	185.3
1979	5103	Ages 35 and older	All	All	591.1	527.9	661.6
1979	5103	Ages 35 and older	All	Women	446.4	395.8	497.9
1979	5103	Ages 35 and older	All	Men	794.4	716.8	880.3
1979	5103	Ages 35 and older	Black	All	555.3	441.8	651.2
1979	5103	Ages 35 and older	Other	All	-9999	-9999	-9999
1979	5103	Ages 35 and older	White	All	642.7	565.1	721.2
1979	5103	Ages 65 and older	All	All	1905.8	1680.3	2160
1979	5105	Ages 35-64	All	All	155.2	128	191.4
1979	5105	Ages 35 and older	All	All	605.3	519	711.2
1979	5105	Ages 35 and older	All	Women	432	362.7	512.7
1979	5105	Ages 35 and older	All	Men	811.3	721.1	957.7
1979	5105	Ages 35 and older	Black	All	-9999	-9999	-9999
1979	5105	Ages 35 and older	Other	All	-9999	-9999	-9999
1979	5105	Ages 35 and older	White	All	628.2	539.9	772.5
1979	5105	Ages 65 and older	All	All	1980.2	1663.8	2359.8
1979	5107	Ages 35-64	All	All	210.5	186	241.5
1979	5107	Ages 35 and older	All	All	679.7	617.6	755.2
1979	5107	Ages 35 and older	All	Women	535.5	479.4	595.8
1979	5107	Ages 35 and older	All	Men	915.6	821.4	1006.8
1979	5107	Ages 35 and older	Black	All	630.7	544.9	736.3
1979	5107	Ages 35 and older	Other	All	-9999	-9999	-9999
1979	5107	Ages 35 and older	White	All	758.6	684.9	851.3
1979	5107	Ages 65 and older	All	All	2105	1890.7	2342.2
1979	5109	Ages 35-64	All	All	135.1	107	188.7
1979	5109	Ages 35 and older	All	All	503.3	425	596.7
1979	5109	Ages 35 and older	All	Women	356.7	306.6	433.6
1979	5109	Ages 35 and older	All	Men	681.4	619.2	829.1
1979	5109	Ages 35 and older	Black	All	451.6	327.5	598.6
1979	5109	Ages 35 and older	Other	All	-9999	-9999	-9999
1979	5109	Ages 35 and older	White	All	502.6	430.5	585.5
1979	5109	Ages 65 and older	All	All	1615.7	1384.7	1882.4
1979	5111	Ages 35-64	All	All	174.6	144.9	207.1
1979	5111	Ages 35 and older	All	All	590.1	529	662.4
1979	5111	Ages 35 and older	All	Women	416.6	366.7	482.1
1979	5111	Ages 35 and older	All	Men	824.2	739.3	935.4
1979	5111	Ages 35 and older	Black	All	604.3	479.7	773.5
1979	5111	Ages 35 and older	Other	All	-9999	-9999	-9999
1979	5111	Ages 35 and older	White	All	625.3	556.1	706.1
1979	5111	Ages 65 and older	All	All	1859.2	1634.6	2097.3
1979	5113	Ages 35-64	All	All	148.7	114.8	188.2
1979	5113	Ages 35 and older	All	All	598.6	518.8	672.3
1979	5113	Ages 35 and older	All	Women	444.7	379.5	511.7
1979	5113	Ages 35 and older	All	Men	797.5	692	889.2
1979	5113	Ages 35 and older	Black	All	-9999	-9999	-9999
1979	5113	Ages 35 and older	Other	All	-9999	-9999	-9999
1979	5113	Ages 35 and older	White	All	601.7	537.3	666.8
1979	5113	Ages 65 and older	All	All	1979.5	1718.4	2202.7
1979	5115	Ages 35-64	All	All	141.4	114	167.8
1979	5115	Ages 35 and older	All	All	503.9	447.8	559.2
1979	5115	Ages 35 and older	All	Women	361.6	312	401.9
1979	5115	Ages 35 and older	All	Men	700.9	626.6	773
1979	5115	Ages 35 and older	Black	All	528.3	404.2	710.1
1979	5115	Ages 35 and older	Other	All	197	150.4	283.9
1979	5115	Ages 35 and older	White	All	495.2	452.7	548.1
1979	5115	Ages 65 and older	All	All	1606.2	1426.9	1804.7
1979	5117	Ages 35-64	All	All	133	105.6	175.3
1979	5117	Ages 35 and older	All	All	477.6	401.8	587
1979	5117	Ages 35 and older	All	Women	342.3	292.5	412.8
1979	5117	Ages 35 and older	All	Men	646.9	582.2	739.1
1979	5117	Ages 35 and older	Black	All	398.1	323.5	563.5
1979	5117	Ages 35 and older	Other	All	-9999	-9999	-9999
1979	5117	Ages 35 and older	White	All	534.5	448.8	644.5
1979	5117	Ages 65 and older	All	All	1529.3	1258.1	1870.2
1979	5119	Ages 35-64	All	All	140.1	127.7	154.4
1979	5119	Ages 35 and older	All	All	522.5	493.2	551.4
1979	5119	Ages 35 and older	All	Women	382.9	353.8	411.5
1979	5119	Ages 35 and older	All	Men	729.1	682.5	775.3
1979	5119	Ages 35 and older	Black	All	461.1	409.2	513.4
1979	5119	Ages 35 and older	Other	All	-9999	-9999	-9999
1979	5119	Ages 35 and older	White	All	555.4	518.1	592
1979	5119	Ages 65 and older	All	All	1686.3	1571.5	1789.9
1979	5121	Ages 35-64	All	All	164.9	135.4	196.5
1979	5121	Ages 35 and older	All	All	679.1	587.5	774.2
1979	5121	Ages 35 and older	All	Women	491.4	427.2	559
1979	5121	Ages 35 and older	All	Men	899.8	794.6	1038.1
1979	5121	Ages 35 and older	Black	All	-9999	-9999	-9999
1979	5121	Ages 35 and older	Other	All	-9999	-9999	-9999
1979	5121	Ages 35 and older	White	All	643.9	566.1	722
1979	5121	Ages 65 and older	All	All	2254.2	1930.3	2594.7
1979	5123	Ages 35-64	All	All	222.3	182.2	268.8
1979	5123	Ages 35 and older	All	All	717	624.8	823.2
1979	5123	Ages 35 and older	All	Women	561.4	485.5	639.4
1979	5123	Ages 35 and older	All	Men	968.1	868.7	1066.4
1979	5123	Ages 35 and older	Black	All	693.1	584.4	827.7
1979	5123	Ages 35 and older	Other	All	-9999	-9999	-9999
1979	5123	Ages 35 and older	White	All	793	698.1	895.9
1979	5123	Ages 65 and older	All	All	2230	1921	2540.5
1979	5125	Ages 35-64	All	All	122.2	103.4	143.3
1979	5125	Ages 35 and older	All	All	545.3	483.5	592
1979	5125	Ages 35 and older	All	Women	397.9	336.7	455.5
1979	5125	Ages 35 and older	All	Men	723.4	645.2	819
1979	5125	Ages 35 and older	Black	All	646.7	464.4	850.4
1979	5125	Ages 35 and older	Other	All	-9999	-9999	-9999
1979	5125	Ages 35 and older	White	All	557.8	505.3	620.4
1979	5125	Ages 65 and older	All	All	1825.1	1615.1	1997.8
1979	5127	Ages 35-64	All	All	174.9	144.8	219.6
1979	5127	Ages 35 and older	All	All	647.9	578.6	754.6
1979	5127	Ages 35 and older	All	Women	478.6	410.7	571.9
1979	5127	Ages 35 and older	All	Men	901.3	802.4	983.5
1979	5127	Ages 35 and older	Black	All	-9999	-9999	-9999
1979	5127	Ages 35 and older	Other	All	-9999	-9999	-9999
1979	5127	Ages 35 and older	White	All	677.5	593.4	764.1
1979	5127	Ages 65 and older	All	All	2083.2	1825.6	2444.6
1979	5129	Ages 35-64	All	All	133.5	103.2	167.4
1979	5129	Ages 35 and older	All	All	521.4	446.8	595.6
1979	5129	Ages 35 and older	All	Women	339.6	298.7	389.4
1979	5129	Ages 35 and older	All	Men	671.3	577.9	750.4
1979	5129	Ages 35 and older	Black	All	-9999	-9999	-9999
1979	5129	Ages 35 and older	Other	All	-9999	-9999	-9999
1979	5129	Ages 35 and older	White	All	529.3	449.9	602.8
1979	5129	Ages 65 and older	All	All	1704.1	1461.5	1948.8
1979	5131	Ages 35-64	All	All	132.9	113.1	156.5
1979	5131	Ages 35 and older	All	All	487.3	451.4	535.9
1979	5131	Ages 35 and older	All	Women	358.7	327.5	393.9
1979	5131	Ages 35 and older	All	Men	685.3	626.5	745.7
1979	5131	Ages 35 and older	Black	All	444	308.9	551.9
1979	5131	Ages 35 and older	Other	All	141.8	100.7	220.5
1979	5131	Ages 35 and older	White	All	502.8	457.5	546.5
1979	5131	Ages 65 and older	All	All	1566.8	1434.9	1729.8
1979	5133	Ages 35-64	All	All	169.8	137.3	208.9
1979	5133	Ages 35 and older	All	All	634.8	545.3	723.5
1979	5133	Ages 35 and older	All	Women	467.2	399.8	571.7
1979	5133	Ages 35 and older	All	Men	833.5	730.4	951.5
1979	5133	Ages 35 and older	Black	All	598.3	456.5	739.6
1979	5133	Ages 35 and older	Other	All	-9999	-9999	-9999
1979	5133	Ages 35 and older	White	All	642.2	549.6	738.1
1979	5133	Ages 65 and older	All	All	2051.8	1728.7	2356.2
1979	5135	Ages 35-64	All	All	160.4	134	190.8
1979	5135	Ages 35 and older	All	All	609.9	538	695.4
1979	5135	Ages 35 and older	All	Women	434.1	389.1	483.5
1979	5135	Ages 35 and older	All	Men	821.4	741	930.3
1979	5135	Ages 35 and older	Black	All	-9999	-9999	-9999
1979	5135	Ages 35 and older	Other	All	-9999	-9999	-9999
1979	5135	Ages 35 and older	White	All	604.2	535.7	693.1
1979	5135	Ages 65 and older	All	All	1976.9	1704.6	2283.1
1979	5137	Ages 35-64	All	All	144	118	172.9
1979	5137	Ages 35 and older	All	All	500.2	439.8	565.9
1979	5137	Ages 35 and older	All	Women	330	283	374.5
1979	5137	Ages 35 and older	All	Men	683	606	769.9
1979	5137	Ages 35 and older	Black	All	-9999	-9999	-9999
1979	5137	Ages 35 and older	Other	All	-9999	-9999	-9999
1979	5137	Ages 35 and older	White	All	513	458.7	593.2
1979	5137	Ages 65 and older	All	All	1585.9	1384.9	1832.1
1979	5139	Ages 35-64	All	All	193.4	168	225
1979	5139	Ages 35 and older	All	All	622.2	569.1	676.9
1979	5139	Ages 35 and older	All	Women	448.6	393.8	501.8
1979	5139	Ages 35 and older	All	Men	840	758.4	912.7
1979	5139	Ages 35 and older	Black	All	688.5	560.1	830.2
1979	5139	Ages 35 and older	Other	All	-9999	-9999	-9999
1979	5139	Ages 35 and older	White	All	621.4	558.5	678.7
1979	5139	Ages 65 and older	All	All	1932	1739.2	2119
1979	5141	Ages 35-64	All	All	122.6	99.1	151.4
1979	5141	Ages 35 and older	All	All	525.6	457.9	613.9
1979	5141	Ages 35 and older	All	Women	376.8	333.5	445.6
1979	5141	Ages 35 and older	All	Men	726	651.6	825.5
1979	5141	Ages 35 and older	Black	All	-9999	-9999	-9999
1979	5141	Ages 35 and older	Other	All	-9999	-9999	-9999
1979	5141	Ages 35 and older	White	All	521.1	462.9	605.9
1979	5141	Ages 65 and older	All	All	1752	1518.4	2053.4
1979	5143	Ages 35-64	All	All	137.4	116.8	158.5
1979	5143	Ages 35 and older	All	All	542.5	492.3	597.9
1979	5143	Ages 35 and older	All	Women	376.4	338.6	426.2
1979	5143	Ages 35 and older	All	Men	764.7	700.6	830.8
1979	5143	Ages 35 and older	Black	All	795.2	521.8	996.8
1979	5143	Ages 35 and older	Other	All	160.3	107.8	235.7
1979	5143	Ages 35 and older	White	All	552.6	502.8	598
1979	5143	Ages 65 and older	All	All	1775.4	1593.6	1961.5
1979	5145	Ages 35-64	All	All	110.7	93.6	127.7
1979	5145	Ages 35 and older	All	All	444.3	397.6	494.7
1979	5145	Ages 35 and older	All	Women	317.2	275.1	356.3
1979	5145	Ages 35 and older	All	Men	628.6	566.3	694.1
1979	5145	Ages 35 and older	Black	All	399.6	282.9	489.8
1979	5145	Ages 35 and older	Other	All	197.2	140.9	275.3
1979	5145	Ages 35 and older	White	All	446.1	403.6	488.6
1979	5145	Ages 65 and older	All	All	1461.3	1298.5	1628.2
1979	5147	Ages 35-64	All	All	200.9	167.8	237.6
1979	5147	Ages 35 and older	All	All	564	503.4	641.3
1979	5147	Ages 35 and older	All	Women	394.4	337.3	475.2
1979	5147	Ages 35 and older	All	Men	803.4	701.2	914.7
1979	5147	Ages 35 and older	Black	All	483.6	401	592.7
1979	5147	Ages 35 and older	Other	All	-9999	-9999	-9999
1979	5147	Ages 35 and older	White	All	605.6	533.7	704.2
1979	5147	Ages 65 and older	All	All	1664.6	1456.4	1932.8
1979	5149	Ages 35-64	All	All	166.8	135.8	206.6
1979	5149	Ages 35 and older	All	All	692.9	615.4	778.3
1979	5149	Ages 35 and older	All	Women	526.1	466.1	606
1979	5149	Ages 35 and older	All	Men	923.6	821.7	1014.9
1979	5149	Ages 35 and older	Black	All	684.8	554.3	918.4
1979	5149	Ages 35 and older	Other	All	-9999	-9999	-9999
1979	5149	Ages 35 and older	White	All	688	615.7	766.6
1979	5149	Ages 65 and older	All	All	2293.2	2022.7	2596.2
1979	6001	Ages 35-64	All	All	133.4	124.5	143.6
1979	6001	Ages 35 and older	All	All	598	575.3	620.2
1979	6001	Ages 35 and older	All	Women	463.5	441.4	485.4
1979	6001	Ages 35 and older	All	Men	789.4	751.8	824.5
1979	6001	Ages 35 and older	Black	All	529.6	483.4	581.3
1979	6001	Ages 35 and older	Other	All	269.5	227.6	318.9
1979	6001	Ages 35 and older	White	All	623.9	601.4	651.7
1979	6001	Ages 65 and older	All	All	2009.6	1930.5	2093
1979	6003	Ages 35-64	All	All	124.7	105.8	167.7
1979	6003	Ages 35 and older	All	All	614	464.5	741.6
1979	6003	Ages 35 and older	All	Women	372.8	287.7	484.4
1979	6003	Ages 35 and older	All	Men	662.5	518.8	866.8
1979	6003	Ages 35 and older	Black	All	-9999	-9999	-9999
1979	6003	Ages 35 and older	Other	All	-9999	-9999	-9999
1979	6003	Ages 35 and older	White	All	571.7	476	665.1
1979	6003	Ages 65 and older	All	All	-9999	-9999	-9999
1979	6005	Ages 35-64	All	All	141.6	116.6	171.4
1979	6005	Ages 35 and older	All	All	565.7	493.5	650.7
1979	6005	Ages 35 and older	All	Women	385.6	334.3	444.7
1979	6005	Ages 35 and older	All	Men	713.4	647.9	805.3
1979	6005	Ages 35 and older	Black	All	-9999	-9999	-9999
1979	6005	Ages 35 and older	Other	All	245.7	137.9	322.4
1979	6005	Ages 35 and older	White	All	556.3	488.3	615.1
1979	6005	Ages 65 and older	All	All	1852.4	1606.4	2186.5
1979	6007	Ages 35-64	All	All	127	111.2	144.8
1979	6007	Ages 35 and older	All	All	572.1	532.9	611.5
1979	6007	Ages 35 and older	All	Women	414.3	379.2	448.9
1979	6007	Ages 35 and older	All	Men	754.1	700.3	805.6
1979	6007	Ages 35 and older	Black	All	540.8	443.7	656.4
1979	6007	Ages 35 and older	Other	All	167.2	120.1	231
1979	6007	Ages 35 and older	White	All	567.7	526.4	615.8
1979	6007	Ages 65 and older	All	All	1923.7	1787.8	2064.2
1979	6009	Ages 35-64	All	All	142.5	115	171.9
1979	6009	Ages 35 and older	All	All	654.6	586.8	740.4
1979	6009	Ages 35 and older	All	Women	490	415.4	554.7
1979	6009	Ages 35 and older	All	Men	847.3	734	941.8
1979	6009	Ages 35 and older	Black	All	-9999	-9999	-9999
1979	6009	Ages 35 and older	Other	All	268.7	187.1	398
1979	6009	Ages 35 and older	White	All	658.9	584.9	736.8
1979	6009	Ages 65 and older	All	All	2220.5	1980.3	2503.5
1979	6011	Ages 35-64	All	All	158.2	127.3	197.7
1979	6011	Ages 35 and older	All	All	650.4	565.5	758.9
1979	6011	Ages 35 and older	All	Women	461.8	410	535.9
1979	6011	Ages 35 and older	All	Men	820.1	741.3	922.3
1979	6011	Ages 35 and older	Black	All	-9999	-9999	-9999
1979	6011	Ages 35 and older	Other	All	360.3	246.3	537
1979	6011	Ages 35 and older	White	All	663.2	593	762.2
1979	6011	Ages 65 and older	All	All	2153.3	1858.9	2497.4
1979	6013	Ages 35-64	All	All	107.9	99.1	118
1979	6013	Ages 35 and older	All	All	526.3	497	552.5
1979	6013	Ages 35 and older	All	Women	401.7	374.5	431.5
1979	6013	Ages 35 and older	All	Men	701.4	659.2	751
1979	6013	Ages 35 and older	Black	All	498.3	423.7	576
1979	6013	Ages 35 and older	Other	All	208.2	159.7	262.9
1979	6013	Ages 35 and older	White	All	535.4	505.5	560.6
1979	6013	Ages 65 and older	All	All	1800.8	1692.9	1902.1
1979	6015	Ages 35-64	All	All	147.1	121.1	182.8
1979	6015	Ages 35 and older	All	All	554.2	468.5	643.6
1979	6015	Ages 35 and older	All	Women	404.1	333.8	496
1979	6015	Ages 35 and older	All	Men	748.1	644.5	863.8
1979	6015	Ages 35 and older	Black	All	-9999	-9999	-9999
1979	6015	Ages 35 and older	Other	All	314.5	243.4	449.9
1979	6015	Ages 35 and older	White	All	542.1	471.4	612.2
1979	6015	Ages 65 and older	All	All	1783.9	1459.1	2106.6
1979	6017	Ages 35-64	All	All	124.2	105.3	141.4
1979	6017	Ages 35 and older	All	All	574.2	519.8	634.5
1979	6017	Ages 35 and older	All	Women	410.3	367.8	467.7
1979	6017	Ages 35 and older	All	Men	725.8	652.7	796.8
1979	6017	Ages 35 and older	Black	All	315.5	244.5	442.7
1979	6017	Ages 35 and older	Other	All	189.8	127	322.7
1979	6017	Ages 35 and older	White	All	576.6	522.8	636.7
1979	6017	Ages 65 and older	All	All	1940.9	1758.3	2164
1979	6019	Ages 35-64	All	All	120.4	111	130.1
1979	6019	Ages 35 and older	All	All	558.1	529	586
1979	6019	Ages 35 and older	All	Women	416.1	392.9	441.9
1979	6019	Ages 35 and older	All	Men	742.3	705.1	782.6
1979	6019	Ages 35 and older	Black	All	547.2	453.8	628.7
1979	6019	Ages 35 and older	Other	All	256.9	194.8	319.4
1979	6019	Ages 35 and older	White	All	567	537.5	598.1
1979	6019	Ages 65 and older	All	All	1890.8	1785	1998.1
1979	6021	Ages 35-64	All	All	141	112.6	174.9
1979	6021	Ages 35 and older	All	All	629.1	561.2	720
1979	6021	Ages 35 and older	All	Women	458.1	392.3	534.3
1979	6021	Ages 35 and older	All	Men	851.9	760.6	960.3
1979	6021	Ages 35 and older	Black	All	-9999	-9999	-9999
1979	6021	Ages 35 and older	Other	All	368.1	275.3	528.6
1979	6021	Ages 35 and older	White	All	644.7	551.1	743
1979	6021	Ages 65 and older	All	All	2117.8	1866.9	2427.9
1979	6023	Ages 35-64	All	All	147.6	127.7	168.7
1979	6023	Ages 35 and older	All	All	651	598.1	704
1979	6023	Ages 35 and older	All	Women	473.6	416.9	521
1979	6023	Ages 35 and older	All	Men	868	796.6	954.9
1979	6023	Ages 35 and older	Black	All	568.3	428.2	852
1979	6023	Ages 35 and older	Other	All	345.3	237.7	526.2
1979	6023	Ages 35 and older	White	All	646.9	595	714.5
1979	6023	Ages 65 and older	All	All	2179.3	1982.6	2389.3
1979	6025	Ages 35-64	All	All	129.9	113	151.7
1979	6025	Ages 35 and older	All	All	545	489.7	598.4
1979	6025	Ages 35 and older	All	Women	403.1	353.4	454.8
1979	6025	Ages 35 and older	All	Men	701.6	635.6	781.6
1979	6025	Ages 35 and older	Black	All	502.7	397.5	649.8
1979	6025	Ages 35 and older	Other	All	347.2	243.6	447.2
1979	6025	Ages 35 and older	White	All	568	502.7	628
1979	6025	Ages 65 and older	All	All	1809	1602	2023.4
1979	6027	Ages 35-64	All	All	121	102.6	140.9
1979	6027	Ages 35 and older	All	All	554.9	490.9	625
1979	6027	Ages 35 and older	All	Women	394.6	342.7	451.9
1979	6027	Ages 35 and older	All	Men	709.9	630.5	792
1979	6027	Ages 35 and older	Black	All	-9999	-9999	-9999
1979	6027	Ages 35 and older	Other	All	266.2	169.1	394.3
1979	6027	Ages 35 and older	White	All	567.6	502.9	645
1979	6027	Ages 65 and older	All	All	1869.5	1642.5	2140.8
1979	6029	Ages 35-64	All	All	160.9	146.6	174.7
1979	6029	Ages 35 and older	All	All	690	656.3	729.7
1979	6029	Ages 35 and older	All	Women	522.5	488.7	562.4
1979	6029	Ages 35 and older	All	Men	886	837.5	942.4
1979	6029	Ages 35 and older	Black	All	676.6	554.5	815.5
1979	6029	Ages 35 and older	Other	All	253.3	196	329.9
1979	6029	Ages 35 and older	White	All	699.9	663.9	742.6
1979	6029	Ages 65 and older	All	All	2294.6	2171.1	2447.4
1979	6031	Ages 35-64	All	All	147.3	128.4	170.9
1979	6031	Ages 35 and older	All	All	585.2	526.8	650.2
1979	6031	Ages 35 and older	All	Women	431.5	380.9	487.4
1979	6031	Ages 35 and older	All	Men	773.2	706.7	837.7
1979	6031	Ages 35 and older	Black	All	487.8	399.2	612.1
1979	6031	Ages 35 and older	Other	All	218.6	160.5	336.3
1979	6031	Ages 35 and older	White	All	591.5	540.9	663
1979	6031	Ages 65 and older	All	All	1917.6	1722.7	2142.8
1979	6033	Ages 35-64	All	All	146	123.1	168.6
1979	6033	Ages 35 and older	All	All	570.8	507.5	637.9
1979	6033	Ages 35 and older	All	Women	406.5	359.3	471
1979	6033	Ages 35 and older	All	Men	759.7	682.3	843.4
1979	6033	Ages 35 and older	Black	All	388.4	275.8	475.2
1979	6033	Ages 35 and older	Other	All	250.6	197.8	344.6
1979	6033	Ages 35 and older	White	All	574.6	516	645.8
1979	6033	Ages 65 and older	All	All	1859.1	1626.6	2093.6
1979	6035	Ages 35-64	All	All	141.5	120.2	175.3
1979	6035	Ages 35 and older	All	All	623.2	528.9	720.2
1979	6035	Ages 35 and older	All	Women	453.3	381.4	530.8
1979	6035	Ages 35 and older	All	Men	804.2	694.6	928.9
1979	6035	Ages 35 and older	Black	All	451.1	358.1	563.1
1979	6035	Ages 35 and older	Other	All	208.7	148.2	310
1979	6035	Ages 35 and older	White	All	647.9	577.8	713.5
1979	6035	Ages 65 and older	All	All	2076.8	1752.2	2444.3
1979	6037	Ages 35-64	All	All	151.6	146.8	155.9
1979	6037	Ages 35 and older	All	All	706.3	696.9	716.5
1979	6037	Ages 35 and older	All	Women	550	539.2	559.9
1979	6037	Ages 35 and older	All	Men	942.2	921.7	961.3
1979	6037	Ages 35 and older	Black	All	683	649.9	717.3
1979	6037	Ages 35 and older	Other	All	310.3	280.9	345.2
1979	6037	Ages 35 and older	White	All	721.7	710.1	731.5
1979	6037	Ages 65 and older	All	All	2395.1	2360.6	2434.4
1979	6039	Ages 35-64	All	All	153.7	130.2	177.7
1979	6039	Ages 35 and older	All	All	636.7	577.9	707.1
1979	6039	Ages 35 and older	All	Women	452.8	405.3	514.2
1979	6039	Ages 35 and older	All	Men	827.3	740.9	919.5
1979	6039	Ages 35 and older	Black	All	696.4	562.6	909.1
1979	6039	Ages 35 and older	Other	All	199	120.3	269.6
1979	6039	Ages 35 and older	White	All	655.4	594.5	729.9
1979	6039	Ages 65 and older	All	All	2104.7	1908.6	2360.4
1979	6041	Ages 35-64	All	All	89.4	75	105.5
1979	6041	Ages 35 and older	All	All	483.3	441.5	524.7
1979	6041	Ages 35 and older	All	Women	344.1	301.2	390
1979	6041	Ages 35 and older	All	Men	677.1	612.5	746.7
1979	6041	Ages 35 and older	Black	All	631	502	816.6
1979	6041	Ages 35 and older	Other	All	209.9	149.1	318.1
1979	6041	Ages 35 and older	White	All	484.1	449.6	523.2
1979	6041	Ages 65 and older	All	All	1679.5	1526.4	1840.2
1979	6043	Ages 35-64	All	All	131.6	102.9	161.4
1979	6043	Ages 35 and older	All	All	532.8	461.8	634.9
1979	6043	Ages 35 and older	All	Women	388.2	323.6	489.4
1979	6043	Ages 35 and older	All	Men	707.5	613.7	819.4
1979	6043	Ages 35 and older	Black	All	-9999	-9999	-9999
1979	6043	Ages 35 and older	Other	All	202.7	139.7	283.1
1979	6043	Ages 35 and older	White	All	557.5	476.8	635.9
1979	6043	Ages 65 and older	All	All	1749.8	1513.3	2112.9
1979	6045	Ages 35-64	All	All	138.6	118.9	164.5
1979	6045	Ages 35 and older	All	All	588.4	539.9	648.3
1979	6045	Ages 35 and older	All	Women	428.5	372.2	482.1
1979	6045	Ages 35 and older	All	Men	787.8	721.7	857.5
1979	6045	Ages 35 and older	Black	All	552.6	397.5	818.7
1979	6045	Ages 35 and older	Other	All	346.6	256.3	547.4
1979	6045	Ages 35 and older	White	All	597.1	539	653.9
1979	6045	Ages 65 and older	All	All	1958.8	1760.2	2176
1979	6047	Ages 35-64	All	All	128.5	113.8	148.6
1979	6047	Ages 35 and older	All	All	609.8	560.2	665.1
1979	6047	Ages 35 and older	All	Women	447.1	400.6	498.4
1979	6047	Ages 35 and older	All	Men	810.2	752.4	889.3
1979	6047	Ages 35 and older	Black	All	553.6	459	714.4
1979	6047	Ages 35 and older	Other	All	281.3	192.2	369.6
1979	6047	Ages 35 and older	White	All	633.5	581.8	687.5
1979	6047	Ages 65 and older	All	All	2076.2	1894	2263.1
1979	6049	Ages 35-64	All	All	124.9	102.5	149.5
1979	6049	Ages 35 and older	All	All	513.1	443	576.4
1979	6049	Ages 35 and older	All	Women	353.6	294.5	417
1979	6049	Ages 35 and older	All	Men	673.8	574.6	789.7
1979	6049	Ages 35 and older	Black	All	-9999	-9999	-9999
1979	6049	Ages 35 and older	Other	All	-9999	-9999	-9999
1979	6049	Ages 35 and older	White	All	489.2	395.1	590.2
1979	6049	Ages 65 and older	All	All	1687.3	1436.4	1948.2
1979	6051	Ages 35-64	All	All	115.7	94.6	141.5
1979	6051	Ages 35 and older	All	All	516.4	454.3	595.1
1979	6051	Ages 35 and older	All	Women	333.2	281.2	398.8
1979	6051	Ages 35 and older	All	Men	613.3	520.7	731.3
1979	6051	Ages 35 and older	Black	All	-9999	-9999	-9999
1979	6051	Ages 35 and older	Other	All	-9999	-9999	-9999
1979	6051	Ages 35 and older	White	All	576.6	484.7	708.7
1979	6051	Ages 65 and older	All	All	1732.6	1519.8	2019.3
1979	6053	Ages 35-64	All	All	106.9	95.1	121.2
1979	6053	Ages 35 and older	All	All	492.9	459.1	528.9
1979	6053	Ages 35 and older	All	Women	363.6	332.6	394.2
1979	6053	Ages 35 and older	All	Men	674.6	625.2	728
1979	6053	Ages 35 and older	Black	All	519.7	443.4	609.9
1979	6053	Ages 35 and older	Other	All	259.1	192.7	338.4
1979	6053	Ages 35 and older	White	All	509.8	471.9	542.6
1979	6053	Ages 65 and older	All	All	1668.6	1542.6	1802.5
1979	6055	Ages 35-64	All	All	100.9	84.8	117.7
1979	6055	Ages 35 and older	All	All	507.5	466.6	549.1
1979	6055	Ages 35 and older	All	Women	360.9	320.4	409.7
1979	6055	Ages 35 and older	All	Men	675.7	615.2	744.3
1979	6055	Ages 35 and older	Black	All	417.1	334.7	537.4
1979	6055	Ages 35 and older	Other	All	207.3	163.6	313.6
1979	6055	Ages 35 and older	White	All	509	474.5	559.1
1979	6055	Ages 65 and older	All	All	1744.4	1592.4	1911
1979	6057	Ages 35-64	All	All	111	96.6	129.1
1979	6057	Ages 35 and older	All	All	474.9	431.1	530.3
1979	6057	Ages 35 and older	All	Women	358.2	313.2	408
1979	6057	Ages 35 and older	All	Men	650.7	586.2	726.7
1979	6057	Ages 35 and older	Black	All	-9999	-9999	-9999
1979	6057	Ages 35 and older	Other	All	173.4	128.1	232.3
1979	6057	Ages 35 and older	White	All	473.8	431.5	535.8
1979	6057	Ages 65 and older	All	All	1579.7	1421.4	1768.2
1979	6059	Ages 35-64	All	All	123.5	115.6	131.2
1979	6059	Ages 35 and older	All	All	623.2	606	642.1
1979	6059	Ages 35 and older	All	Women	481.6	460.5	500
1979	6059	Ages 35 and older	All	Men	838.8	805.1	870.7
1979	6059	Ages 35 and older	Black	All	563.5	482	693.6
1979	6059	Ages 35 and older	Other	All	200.8	166.6	247.3
1979	6059	Ages 35 and older	White	All	631.2	611.6	651.4
1979	6059	Ages 65 and older	All	All	2143.1	2070	2217.7
1979	6061	Ages 35-64	All	All	125	109	140.5
1979	6061	Ages 35 and older	All	All	562	518.5	611.3
1979	6061	Ages 35 and older	All	Women	406.3	364.4	452.2
1979	6061	Ages 35 and older	All	Men	751.1	685	814.2
1979	6061	Ages 35 and older	Black	All	627.7	457.6	968.1
1979	6061	Ages 35 and older	Other	All	220	174.7	306.9
1979	6061	Ages 35 and older	White	All	570.6	524.2	619.6
1979	6061	Ages 65 and older	All	All	1894.3	1734.9	2083.5
1979	6063	Ages 35-64	All	All	123.4	107.7	146.1
1979	6063	Ages 35 and older	All	All	501.9	440.4	583.9
1979	6063	Ages 35 and older	All	Women	341.3	289.3	413.2
1979	6063	Ages 35 and older	All	Men	654.2	566.6	747.4
1979	6063	Ages 35 and older	Black	All	-9999	-9999	-9999
1979	6063	Ages 35 and older	Other	All	163.9	122.5	229.5
1979	6063	Ages 35 and older	White	All	539.4	450.4	615.5
1979	6063	Ages 65 and older	All	All	1653.9	1417.2	1957.6
1979	6065	Ages 35-64	All	All	138.3	128.5	150.6
1979	6065	Ages 35 and older	All	All	583.5	561	608.2
1979	6065	Ages 35 and older	All	Women	429.2	405.4	452.5
1979	6065	Ages 35 and older	All	Men	783.5	745.2	819.3
1979	6065	Ages 35 and older	Black	All	547.8	465.6	636.1
1979	6065	Ages 35 and older	Other	All	255.3	194.4	326.3
1979	6065	Ages 35 and older	White	All	589.6	564.9	612.2
1979	6065	Ages 65 and older	All	All	1940.3	1859.6	2023.9
1979	6067	Ages 35-64	All	All	140.1	128.6	151.1
1979	6067	Ages 35 and older	All	All	601.2	573.4	628.5
1979	6067	Ages 35 and older	All	Women	448.7	424.9	476.1
1979	6067	Ages 35 and older	All	Men	813.4	767.8	855.9
1979	6067	Ages 35 and older	Black	All	533.5	464.4	616.8
1979	6067	Ages 35 and older	Other	All	331.4	278.6	400.4
1979	6067	Ages 35 and older	White	All	619.5	587.9	648.9
1979	6067	Ages 65 and older	All	All	2008.1	1906.5	2104.2
1979	6069	Ages 35-64	All	All	109.6	89.2	134.4
1979	6069	Ages 35 and older	All	All	508.2	449.3	583
1979	6069	Ages 35 and older	All	Women	363.2	314.5	418
1979	6069	Ages 35 and older	All	Men	676.9	592.8	755.3
1979	6069	Ages 35 and older	Black	All	-9999	-9999	-9999
1979	6069	Ages 35 and older	Other	All	208.4	164	287.2
1979	6069	Ages 35 and older	White	All	546	474.1	620.5
1979	6069	Ages 65 and older	All	All	1719.5	1487.9	1991.8
1979	6071	Ages 35-64	All	All	145.9	136.3	156.5
1979	6071	Ages 35 and older	All	All	637.2	614.7	660.3
1979	6071	Ages 35 and older	All	Women	481.5	459.4	505.5
1979	6071	Ages 35 and older	All	Men	837.8	803.8	878.2
1979	6071	Ages 35 and older	Black	All	540.1	471.1	627.3
1979	6071	Ages 35 and older	Other	All	158.9	116.7	218.4
1979	6071	Ages 35 and older	White	All	644.5	619	670.3
1979	6071	Ages 65 and older	All	All	2134.3	2047	2221.2
1979	6073	Ages 35-64	All	All	122.5	115.5	130
1979	6073	Ages 35 and older	All	All	544.3	527.8	560
1979	6073	Ages 35 and older	All	Women	400.5	383.3	416.8
1979	6073	Ages 35 and older	All	Men	740.8	715.4	768.9
1979	6073	Ages 35 and older	Black	All	529.4	454.2	609.2
1979	6073	Ages 35 and older	Other	All	228.5	180.9	280.1
1979	6073	Ages 35 and older	White	All	552.7	534	570.2
1979	6073	Ages 65 and older	All	All	1826.6	1763.9	1889.6
1979	6075	Ages 35-64	All	All	125.4	112.6	136.7
1979	6075	Ages 35 and older	All	All	596	572.1	618.5
1979	6075	Ages 35 and older	All	Women	435.6	411.1	462.4
1979	6075	Ages 35 and older	All	Men	818.3	781.2	858.1
1979	6075	Ages 35 and older	Black	All	508.2	451.4	576.8
1979	6075	Ages 35 and older	Other	All	380.6	338.8	434.1
1979	6075	Ages 35 and older	White	All	633.6	607.7	658.3
1979	6075	Ages 65 and older	All	All	2031.5	1935.3	2115.7
1979	6077	Ages 35-64	All	All	140.6	127	154
1979	6077	Ages 35 and older	All	All	629.6	596.8	658.3
1979	6077	Ages 35 and older	All	Women	465.6	436.7	496.3
1979	6077	Ages 35 and older	All	Men	821	774.4	875.4
1979	6077	Ages 35 and older	Black	All	658.9	567	750.5
1979	6077	Ages 35 and older	Other	All	367.2	298.9	431.2
1979	6077	Ages 35 and older	White	All	641.8	600.1	677.6
1979	6077	Ages 65 and older	All	All	2119.3	1993.5	2222.6
1979	6079	Ages 35-64	All	All	120.5	103.4	142.6
1979	6079	Ages 35 and older	All	All	555	520.3	602.1
1979	6079	Ages 35 and older	All	Women	407.5	371.6	446
1979	6079	Ages 35 and older	All	Men	724.8	666.8	777.4
1979	6079	Ages 35 and older	Black	All	577.6	482.6	701
1979	6079	Ages 35 and older	Other	All	145.6	101.6	233.6
1979	6079	Ages 35 and older	White	All	557.9	516.9	601.5
1979	6079	Ages 65 and older	All	All	1878.8	1756.9	2039.5
1979	6081	Ages 35-64	All	All	111.7	102	122
1979	6081	Ages 35 and older	All	All	539.3	514.1	567
1979	6081	Ages 35 and older	All	Women	394.5	367.6	420.9
1979	6081	Ages 35 and older	All	Men	746.6	700.1	788.5
1979	6081	Ages 35 and older	Black	All	526	436.8	624.8
1979	6081	Ages 35 and older	Other	All	288.6	232.5	356.8
1979	6081	Ages 35 and older	White	All	551	522.3	581.5
1979	6081	Ages 65 and older	All	All	1839.9	1735.3	1946.8
1979	6083	Ages 35-64	All	All	102.8	90.3	116.2
1979	6083	Ages 35 and older	All	All	520.4	491.5	554.6
1979	6083	Ages 35 and older	All	Women	386.5	357.1	417.2
1979	6083	Ages 35 and older	All	Men	711	663.4	765.5
1979	6083	Ages 35 and older	Black	All	493.5	334.5	672.3
1979	6083	Ages 35 and older	Other	All	260.7	181.2	377.5
1979	6083	Ages 35 and older	White	All	526	490.6	562.2
1979	6083	Ages 65 and older	All	All	1792.6	1683	1919.5
1979	6085	Ages 35-64	All	All	107.8	100.6	115.8
1979	6085	Ages 35 and older	All	All	553.4	533.6	574.9
1979	6085	Ages 35 and older	All	Women	422.9	397.7	443.3
1979	6085	Ages 35 and older	All	Men	748.8	716.6	786
1979	6085	Ages 35 and older	Black	All	525.6	459.3	637.4
1979	6085	Ages 35 and older	Other	All	252.3	216.7	289.5
1979	6085	Ages 35 and older	White	All	569.3	547.5	595.1
1979	6085	Ages 65 and older	All	All	1908.8	1827.2	1994.2
1979	6087	Ages 35-64	All	All	100.1	89.4	113.4
1979	6087	Ages 35 and older	All	All	480.2	449.3	517.1
1979	6087	Ages 35 and older	All	Women	353.9	324.7	383.9
1979	6087	Ages 35 and older	All	Men	670.4	622.4	715.6
1979	6087	Ages 35 and older	Black	All	346.9	284.1	451.8
1979	6087	Ages 35 and older	Other	All	259.6	195.4	334.2
1979	6087	Ages 35 and older	White	All	498.6	464.1	531.6
1979	6087	Ages 65 and older	All	All	1638.1	1525.5	1778.3
1979	6089	Ages 35-64	All	All	137.2	118.2	157.7
1979	6089	Ages 35 and older	All	All	575.4	522.8	627.2
1979	6089	Ages 35 and older	All	Women	408.5	366.5	456
1979	6089	Ages 35 and older	All	Men	772.9	707.9	845.7
1979	6089	Ages 35 and older	Black	All	536.3	429.7	761.8
1979	6089	Ages 35 and older	Other	All	329.7	222.2	493.5
1979	6089	Ages 35 and older	White	All	563.9	518.3	618.3
1979	6089	Ages 65 and older	All	All	1915.1	1720.8	2095.9
1979	6091	Ages 35-64	All	All	129.8	98.5	162
1979	6091	Ages 35 and older	All	All	530.1	423.1	641.2
1979	6091	Ages 35 and older	All	Women	433.9	366.1	504.9
1979	6091	Ages 35 and older	All	Men	783	657.3	892.4
1979	6091	Ages 35 and older	Black	All	-9999	-9999	-9999
1979	6091	Ages 35 and older	Other	All	-9999	-9999	-9999
1979	6091	Ages 35 and older	White	All	570.2	487.4	680
1979	6091	Ages 65 and older	All	All	1754.6	1366	2124.6
1979	6093	Ages 35-64	All	All	145.4	118.2	171.7
1979	6093	Ages 35 and older	All	All	589.1	520.8	657.1
1979	6093	Ages 35 and older	All	Women	428.1	380	482.8
1979	6093	Ages 35 and older	All	Men	799	707.1	895.8
1979	6093	Ages 35 and older	Black	All	545.8	398.5	644.6
1979	6093	Ages 35 and older	Other	All	437.2	327.9	625.1
1979	6093	Ages 35 and older	White	All	606.3	531.5	663.3
1979	6093	Ages 65 and older	All	All	1934.6	1715.5	2180.9
1979	6095	Ages 35-64	All	All	143.8	126.2	163.5
1979	6095	Ages 35 and older	All	All	595.3	546.4	639.8
1979	6095	Ages 35 and older	All	Women	428.1	393	474.7
1979	6095	Ages 35 and older	All	Men	828	768.9	899.5
1979	6095	Ages 35 and older	Black	All	513.5	414.3	638.2
1979	6095	Ages 35 and older	Other	All	332.5	237.6	456.6
1979	6095	Ages 35 and older	White	All	612	562.2	664.3
1979	6095	Ages 65 and older	All	All	1963.9	1790.5	2129.3
1979	6097	Ages 35-64	All	All	124.7	110	138
1979	6097	Ages 35 and older	All	All	539	510.8	573.5
1979	6097	Ages 35 and older	All	Women	401.4	371.4	429.5
1979	6097	Ages 35 and older	All	Men	729.8	677.3	781.5
1979	6097	Ages 35 and older	Black	All	511.7	403.5	622
1979	6097	Ages 35 and older	Other	All	228.6	180.8	308.9
1979	6097	Ages 35 and older	White	All	543.3	512.9	573.4
1979	6097	Ages 65 and older	All	All	1799.3	1688.4	1918.9
1979	6099	Ages 35-64	All	All	153.9	137.5	170.1
1979	6099	Ages 35 and older	All	All	591.8	554.3	628
1979	6099	Ages 35 and older	All	Women	439.7	402.8	472.4
1979	6099	Ages 35 and older	All	Men	791.3	734	840.1
1979	6099	Ages 35 and older	Black	All	695.5	571.1	893.5
1979	6099	Ages 35 and older	Other	All	241.2	179	319.4
1979	6099	Ages 35 and older	White	All	599.3	565.5	639.4
1979	6099	Ages 65 and older	All	All	1922.3	1791	2049.4
1979	6101	Ages 35-64	All	All	116.9	100.8	137.5
1979	6101	Ages 35 and older	All	All	586.2	524.6	650.5
1979	6101	Ages 35 and older	All	Women	440.6	391.9	505.4
1979	6101	Ages 35 and older	All	Men	792.4	721.2	883.4
1979	6101	Ages 35 and older	Black	All	594.4	472.8	708.2
1979	6101	Ages 35 and older	Other	All	278.9	220	372.6
1979	6101	Ages 35 and older	White	All	593.2	534.5	660.7
1979	6101	Ages 65 and older	All	All	2004.3	1785.9	2250.8
1979	6103	Ages 35-64	All	All	138.7	116.5	166.1
1979	6103	Ages 35 and older	All	All	662.6	601.3	732.8
1979	6103	Ages 35 and older	All	Women	498.9	438.6	554.2
1979	6103	Ages 35 and older	All	Men	896.2	813.9	993.5
1979	6103	Ages 35 and older	Black	All	-9999	-9999	-9999
1979	6103	Ages 35 and older	Other	All	203.6	151.2	262.8
1979	6103	Ages 35 and older	White	All	667.1	597.1	736.8
1979	6103	Ages 65 and older	All	All	2261.3	2031.5	2530.1
1979	6105	Ages 35-64	All	All	145.8	114.9	183.9
1979	6105	Ages 35 and older	All	All	600.3	506.5	706.5
1979	6105	Ages 35 and older	All	Women	426.9	349.9	522.7
1979	6105	Ages 35 and older	All	Men	789.3	680	915.8
1979	6105	Ages 35 and older	Black	All	-9999	-9999	-9999
1979	6105	Ages 35 and older	Other	All	280.1	199	445.2
1979	6105	Ages 35 and older	White	All	636.1	548.4	710.2
1979	6105	Ages 65 and older	All	All	1986.7	1640.4	2324.2
1979	6107	Ages 35-64	All	All	145.7	130.8	162.8
1979	6107	Ages 35 and older	All	All	632.3	592.3	676
1979	6107	Ages 35 and older	All	Women	459.1	421.4	498.6
1979	6107	Ages 35 and older	All	Men	847.2	785.6	906.2
1979	6107	Ages 35 and older	Black	All	623.4	506.5	758.5
1979	6107	Ages 35 and older	Other	All	201.7	160.1	255.9
1979	6107	Ages 35 and older	White	All	639.6	602.3	680.3
1979	6107	Ages 65 and older	All	All	2113.5	1962.5	2265.3
1979	6109	Ages 35-64	All	All	126.4	105.7	151
1979	6109	Ages 35 and older	All	All	527.6	467.1	600.4
1979	6109	Ages 35 and older	All	Women	377.9	328.6	423.5
1979	6109	Ages 35 and older	All	Men	693.4	605.8	769.6
1979	6109	Ages 35 and older	Black	All	-9999	-9999	-9999
1979	6109	Ages 35 and older	Other	All	305.8	203.3	439
1979	6109	Ages 35 and older	White	All	519.5	475.8	571.6
1979	6109	Ages 65 and older	All	All	1744.8	1544.5	2003.7
1979	6111	Ages 35-64	All	All	114.8	104	128.3
1979	6111	Ages 35 and older	All	All	598.8	565.7	631.9
1979	6111	Ages 35 and older	All	Women	461.3	429.2	500.2
1979	6111	Ages 35 and older	All	Men	779.5	727.3	827.7
1979	6111	Ages 35 and older	Black	All	467.7	364.4	602.5
1979	6111	Ages 35 and older	Other	All	179.5	134.9	226.6
1979	6111	Ages 35 and older	White	All	603.7	568.7	639.8
1979	6111	Ages 65 and older	All	All	2072	1937.5	2197.9
1979	6113	Ages 35-64	All	All	136.9	120.9	152.4
1979	6113	Ages 35 and older	All	All	648.5	592.5	703.9
1979	6113	Ages 35 and older	All	Women	479.7	425	527.2
1979	6113	Ages 35 and older	All	Men	865	795.1	944.9
1979	6113	Ages 35 and older	Black	All	507.9	409.7	626.8
1979	6113	Ages 35 and older	Other	All	282.1	203	432.6
1979	6113	Ages 35 and older	White	All	659	606.2	726.3
1979	6113	Ages 65 and older	All	All	2203.3	1998	2428.2
1979	6115	Ages 35-64	All	All	181.3	152.7	206
1979	6115	Ages 35 and older	All	All	694.5	631.6	758.6
1979	6115	Ages 35 and older	All	Women	510.7	452.9	587.2
1979	6115	Ages 35 and older	All	Men	920.4	834.3	1006.2
1979	6115	Ages 35 and older	Black	All	713.7	575.9	877.2
1979	6115	Ages 35 and older	Other	All	238	169.3	302.3
1979	6115	Ages 35 and older	White	All	731.7	655.6	806.6
1979	6115	Ages 65 and older	All	All	2254.2	2048.1	2485
1979	8001	Ages 35-64	All	All	137.4	121.2	154.7
1979	8001	Ages 35 and older	All	All	565.3	522.7	607.1
1979	8001	Ages 35 and older	All	Women	415.6	375.2	466.4
1979	8001	Ages 35 and older	All	Men	753.3	687.1	829.1
1979	8001	Ages 35 and older	Black	All	520.5	420.7	637.3
1979	8001	Ages 35 and older	Other	All	217	162.4	284.2
1979	8001	Ages 35 and older	White	All	578.9	527.8	626.5
1979	8001	Ages 65 and older	All	All	1871.8	1709.7	2023.4
1979	8003	Ages 35-64	All	All	128	101.3	161.7
1979	8003	Ages 35 and older	All	All	613.4	534.1	711.9
1979	8003	Ages 35 and older	All	Women	445.9	358.5	530.5
1979	8003	Ages 35 and older	All	Men	777.6	656.4	954.9
1979	8003	Ages 35 and older	Black	All	-9999	-9999	-9999
1979	8003	Ages 35 and older	Other	All	-9999	-9999	-9999
1979	8003	Ages 35 and older	White	All	606.9	496.1	702.2
1979	8003	Ages 65 and older	All	All	2088.6	1797.6	2446.2
1979	8005	Ages 35-64	All	All	115.7	103.3	129.3
1979	8005	Ages 35 and older	All	All	536	497.5	579.2
1979	8005	Ages 35 and older	All	Women	410.2	374.1	453
1979	8005	Ages 35 and older	All	Men	731.7	672.2	790
1979	8005	Ages 35 and older	Black	All	517.2	415.3	627.7
1979	8005	Ages 35 and older	Other	All	208.4	143.7	283.3
1979	8005	Ages 35 and older	White	All	540.1	497.7	579.4
1979	8005	Ages 65 and older	All	All	1815.9	1668.2	1970.4
1979	8007	Ages 35-64	All	All	109.3	88.7	138.1
1979	8007	Ages 35 and older	All	All	503.5	440	613.5
1979	8007	Ages 35 and older	All	Women	363.9	298.2	433.1
1979	8007	Ages 35 and older	All	Men	661.5	542.8	784.2
1979	8007	Ages 35 and older	Black	All	-9999	-9999	-9999
1979	8007	Ages 35 and older	Other	All	-9999	-9999	-9999
1979	8007	Ages 35 and older	White	All	513.4	432.9	598.2
1979	8007	Ages 65 and older	All	All	1708.9	1457.5	2074.5
1979	8009	Ages 35-64	All	All	179.9	150.3	217.7
1979	8009	Ages 35 and older	All	All	709.3	622	807.6
1979	8009	Ages 35 and older	All	Women	543.8	465.1	666.8
1979	8009	Ages 35 and older	All	Men	979.8	843.8	1166.6
1979	8009	Ages 35 and older	Black	All	-9999	-9999	-9999
1979	8009	Ages 35 and older	Other	All	-9999	-9999	-9999
1979	8009	Ages 35 and older	White	All	713.6	614.9	826.5
1979	8009	Ages 65 and older	All	All	2326.1	2007.5	2667.2
1979	8011	Ages 35-64	All	All	155.4	127.2	188.2
1979	8011	Ages 35 and older	All	All	538.9	465	632.6
1979	8011	Ages 35 and older	All	Women	329.5	262.6	433
1979	8011	Ages 35 and older	All	Men	672.2	562.2	855.5
1979	8011	Ages 35 and older	Black	All	-9999	-9999	-9999
1979	8011	Ages 35 and older	Other	All	-9999	-9999	-9999
1979	8011	Ages 35 and older	White	All	487.1	419.9	611.3
1979	8011	Ages 65 and older	All	All	1705.7	1428.5	2000.3
1979	8013	Ages 35-64	All	All	92.3	79.7	106.5
1979	8013	Ages 35 and older	All	All	436.6	402.6	477.1
1979	8013	Ages 35 and older	All	Women	312.3	283.9	343
1979	8013	Ages 35 and older	All	Men	613.7	560.4	677.3
1979	8013	Ages 35 and older	Black	All	428.5	325.2	534.7
1979	8013	Ages 35 and older	Other	All	171.3	134	233.1
1979	8013	Ages 35 and older	White	All	443.6	402.3	484.1
1979	8013	Ages 65 and older	All	All	1484.7	1359	1630.4
1979	8015	Ages 35-64	All	All	135.7	102.2	165.6
1979	8015	Ages 35 and older	All	All	591.5	488.9	712.5
1979	8015	Ages 35 and older	All	Women	425.5	370.1	508.5
1979	8015	Ages 35 and older	All	Men	768.9	685.7	883.4
1979	8015	Ages 35 and older	Black	All	-9999	-9999	-9999
1979	8015	Ages 35 and older	Other	All	-9999	-9999	-9999
1979	8015	Ages 35 and older	White	All	577.7	513.1	665
1979	8015	Ages 65 and older	All	All	1982.8	1613.2	2415
1979	8017	Ages 35-64	All	All	150.8	106.9	201.4
1979	8017	Ages 35 and older	All	All	563	454.2	694.3
1979	8017	Ages 35 and older	All	Women	400.6	294.9	579.9
1979	8017	Ages 35 and older	All	Men	744.3	602.2	927.5
1979	8017	Ages 35 and older	Black	All	-9999	-9999	-9999
1979	8017	Ages 35 and older	Other	All	-9999	-9999	-9999
1979	8017	Ages 35 and older	White	All	558.8	485	684.4
1979	8017	Ages 65 and older	All	All	1842.6	1455.5	2239.2
1979	8019	Ages 35-64	All	All	115.8	85	148.5
1979	8019	Ages 35 and older	All	All	552.4	450.6	639.4
1979	8019	Ages 35 and older	All	Women	441	358.7	534.9
1979	8019	Ages 35 and older	All	Men	758.1	627.4	894.6
1979	8019	Ages 35 and older	Black	All	-9999	-9999	-9999
1979	8019	Ages 35 and older	Other	All	-9999	-9999	-9999
1979	8019	Ages 35 and older	White	All	553.2	463.4	664.1
1979	8019	Ages 65 and older	All	All	1891.1	1480.8	2220.2
1979	8021	Ages 35-64	All	All	116	92.1	144.6
1979	8021	Ages 35 and older	All	All	561	504.2	628.2
1979	8021	Ages 35 and older	All	Women	414.3	342.3	511.2
1979	8021	Ages 35 and older	All	Men	738.2	653	864.9
1979	8021	Ages 35 and older	Black	All	-9999	-9999	-9999
1979	8021	Ages 35 and older	Other	All	-9999	-9999	-9999
1979	8021	Ages 35 and older	White	All	596.4	501.9	780.7
1979	8021	Ages 65 and older	All	All	1912	1693.9	2177.6
1979	8023	Ages 35-64	All	All	107	89.7	138.5
1979	8023	Ages 35 and older	All	All	457.1	387	541.4
1979	8023	Ages 35 and older	All	Women	322.5	258.4	376.4
1979	8023	Ages 35 and older	All	Men	630.1	532.3	732
1979	8023	Ages 35 and older	Black	All	-9999	-9999	-9999
1979	8023	Ages 35 and older	Other	All	-9999	-9999	-9999
1979	8023	Ages 35 and older	White	All	456.1	385.7	558.3
1979	8023	Ages 65 and older	All	All	1513.7	1266.1	1861.1
1979	8025	Ages 35-64	All	All	156	120.4	196.7
1979	8025	Ages 35 and older	All	All	586.1	484.9	678.6
1979	8025	Ages 35 and older	All	Women	454.8	366.4	557.4
1979	8025	Ages 35 and older	All	Men	839.4	697.6	991.7
1979	8025	Ages 35 and older	Black	All	-9999	-9999	-9999
1979	8025	Ages 35 and older	Other	All	-9999	-9999	-9999
1979	8025	Ages 35 and older	White	All	589.3	495.5	686.7
1979	8025	Ages 65 and older	All	All	1900.4	1506.9	2232.5
1979	8027	Ages 35-64	All	All	116.9	86.2	167
1979	8027	Ages 35 and older	All	All	534.6	434.2	654.3
1979	8027	Ages 35 and older	All	Women	379.6	305.9	469.3
1979	8027	Ages 35 and older	All	Men	666.6	567	779.5
1979	8027	Ages 35 and older	Black	All	-9999	-9999	-9999
1979	8027	Ages 35 and older	Other	All	-9999	-9999	-9999
1979	8027	Ages 35 and older	White	All	521.2	435.8	589.1
1979	8027	Ages 65 and older	All	All	1811.3	1464.2	2155.1
1979	8029	Ages 35-64	All	All	132.1	104	168.6
1979	8029	Ages 35 and older	All	All	529.5	462	613.7
1979	8029	Ages 35 and older	All	Women	370.5	315.7	430.2
1979	8029	Ages 35 and older	All	Men	744.5	663.9	839.7
1979	8029	Ages 35 and older	Black	All	-9999	-9999	-9999
1979	8029	Ages 35 and older	Other	All	-9999	-9999	-9999
1979	8029	Ages 35 and older	White	All	504.4	456	576.5
1979	8029	Ages 65 and older	All	All	1734.5	1510.3	1995.3
1979	8031	Ages 35-64	All	All	120.9	110.4	134.6
1979	8031	Ages 35 and older	All	All	541.8	518.3	573.1
1979	8031	Ages 35 and older	All	Women	398.4	375.9	427.7
1979	8031	Ages 35 and older	All	Men	762.8	724.5	807.6
1979	8031	Ages 35 and older	Black	All	485.9	419.8	552.3
1979	8031	Ages 35 and older	Other	All	238	175	347.5
1979	8031	Ages 35 and older	White	All	547.8	520.4	575.9
1979	8031	Ages 65 and older	All	All	1824.8	1735.1	1938.2
1979	8033	Ages 35-64	All	All	130.7	98	174
1979	8033	Ages 35 and older	All	All	470.4	392.9	659.3
1979	8033	Ages 35 and older	All	Women	385.6	312.3	482.3
1979	8033	Ages 35 and older	All	Men	746.2	625.4	906.8
1979	8033	Ages 35 and older	Black	All	-9999	-9999	-9999
1979	8033	Ages 35 and older	Other	All	-9999	-9999	-9999
1979	8033	Ages 35 and older	White	All	454.9	357	541.9
1979	8033	Ages 65 and older	All	All	1506.6	1269.4	2171.5
1979	8035	Ages 35-64	All	All	87.5	74.9	109.5
1979	8035	Ages 35 and older	All	All	514.1	431.8	600.7
1979	8035	Ages 35 and older	All	Women	421.9	350.6	543.9
1979	8035	Ages 35 and older	All	Men	727	593.3	857.4
1979	8035	Ages 35 and older	Black	All	-9999	-9999	-9999
1979	8035	Ages 35 and older	Other	All	-9999	-9999	-9999
1979	8035	Ages 35 and older	White	All	530.8	463.7	665.4
1979	8035	Ages 65 and older	All	All	1812.1	1497.1	2162.1
1979	8037	Ages 35-64	All	All	100.7	82.6	120
1979	8037	Ages 35 and older	All	All	467.2	406.4	545.8
1979	8037	Ages 35 and older	All	Women	322.2	275.8	392.4
1979	8037	Ages 35 and older	All	Men	584.4	516.6	678.4
1979	8037	Ages 35 and older	Black	All	-9999	-9999	-9999
1979	8037	Ages 35 and older	Other	All	-9999	-9999	-9999
1979	8037	Ages 35 and older	White	All	511.1	428.9	603.1
1979	8037	Ages 65 and older	All	All	1579.1	1355.3	1852.8
1979	8039	Ages 35-64	All	All	106.5	90.4	135.4
1979	8039	Ages 35 and older	All	All	428.2	362.3	540
1979	8039	Ages 35 and older	All	Women	359.2	281.4	443.7
1979	8039	Ages 35 and older	All	Men	681.7	559.7	793.3
1979	8039	Ages 35 and older	Black	All	-9999	-9999	-9999
1979	8039	Ages 35 and older	Other	All	-9999	-9999	-9999
1979	8039	Ages 35 and older	White	All	463.1	387.3	550.7
1979	8039	Ages 65 and older	All	All	1405.4	1172	1777.3
1979	8041	Ages 35-64	All	All	115.9	103.8	128.9
1979	8041	Ages 35 and older	All	All	559.4	516.8	599.6
1979	8041	Ages 35 and older	All	Women	427.5	388.8	466.4
1979	8041	Ages 35 and older	All	Men	766.6	717.8	836.4
1979	8041	Ages 35 and older	Black	All	577.9	475.9	679.2
1979	8041	Ages 35 and older	Other	All	181.2	139	257
1979	8041	Ages 35 and older	White	All	559.5	520	599.4
1979	8041	Ages 65 and older	All	All	1911	1752.6	2058.8
1979	8043	Ages 35-64	All	All	149.3	125.4	175.9
1979	8043	Ages 35 and older	All	All	656.2	594.4	746.1
1979	8043	Ages 35 and older	All	Women	491	432.9	551.9
1979	8043	Ages 35 and older	All	Men	881.6	803.2	982.3
1979	8043	Ages 35 and older	Black	All	-9999	-9999	-9999
1979	8043	Ages 35 and older	Other	All	199.6	160.7	266
1979	8043	Ages 35 and older	White	All	658.6	588.9	729.2
1979	8043	Ages 65 and older	All	All	2204.5	1971.9	2519.1
1979	8045	Ages 35-64	All	All	100.9	83.9	129.6
1979	8045	Ages 35 and older	All	All	433	378.6	499.6
1979	8045	Ages 35 and older	All	Women	308.9	258.4	367.4
1979	8045	Ages 35 and older	All	Men	565.8	485.6	668.7
1979	8045	Ages 35 and older	Black	All	-9999	-9999	-9999
1979	8045	Ages 35 and older	Other	All	-9999	-9999	-9999
1979	8045	Ages 35 and older	White	All	426.4	362.2	516.2
[truncated: 969,881+ more rows]

## Sheet: Sheet1
Column heading	Description
year	Year for the rate
FIPS	County FIPS code
age	Age group
race	Race
gender	Gender
rate	Coronary heart disease death rate (per 100,000). -9999 indicates the value was suppressed.
rate.ll	Lower limit of 95% CI for heart failure death rates (per 100,000). -9999 indicates the value was suppressed.
rate.ul	Upper limit of 95% CI for heart failure death rates (per 100,000). -9999 indicates the value was suppressed.
Note: Death rates are based on a spatiotemporal model of underlying National Vital Statistics System data. This model maximizes precision of the estimated county death rates,
but is not intended as a substitute for inference about the death rate in a single county in isolation.
Trend calculations account for uncertainty in rate estimates.
For additional information about the mapping and spatial analysis of health data, see:
Quick, H., Waller, L.A., Casper, M., 2018. A multivariate space-time model for analysing county level heart disease death rates by race and sex. J. R. Stat. Soc. Ser. C (Applied Stat. 67, 291–304. https://doi.org/10.1111/rssc.12215
Waller, L.A., Gotway, C.A., 2004. Applied Spatial Statistics for Public Health Data. Wiley Interscience, Hoboken, NJ.
