# Supplementary material for: Historic and recent trends in county-level coronary heart disease death rates by race, gender, and age group, United States, 1979-2017
Source: PLoS One. 2020 Jul 7;15(7):e0235839. doi: 10.1371/journal.pone.0235839 (PMC7340306; doi:10.1371/journal.pone.0235839)
Supplement: S1 File — (ZIP) [file pone.0235839.s001.zip › Supplement-CHD Trends.xlsx]

## Sheet: CHD Trends
years	FIPS	age	race	gender	pc	pc.ll	pc.ul
1979-1990	1001	Ages 35-64	All	All	-2.5	-4.3	-0.7
1979-1990	1001	Ages 35 and older	All	All	-2	-3.2	-0.4
1979-1990	1001	Ages 35 and older	All	Women	-1.8	-3.7	-0.2
1979-1990	1001	Ages 35 and older	All	Men	-2	-3.6	-0.7
1979-1990	1001	Ages 35 and older	Black	All	0.6	-2.7	5.1
1979-1990	1001	Ages 35 and older	Other	All	-9999	-9999	-9999
1979-1990	1001	Ages 35 and older	White	All	-3.1	-4.8	-1.2
1979-1990	1001	Ages 65 and older	All	All	-1.8	-3.2	-0.2
1979-1990	1003	Ages 35-64	All	All	-3.8	-5.3	-2.6
1979-1990	1003	Ages 35 and older	All	All	-3.4	-4.3	-2.5
1979-1990	1003	Ages 35 and older	All	Women	-3.2	-4.2	-1.9
1979-1990	1003	Ages 35 and older	All	Men	-3.5	-4.4	-2.6
1979-1990	1003	Ages 35 and older	Black	All	-2.6	-5.3	-0.1
1979-1990	1003	Ages 35 and older	Other	All	-9999	-9999	-9999
1979-1990	1003	Ages 35 and older	White	All	-3.6	-4.8	-2.5
1979-1990	1003	Ages 65 and older	All	All	-3.4	-4.3	-2.3
1979-1990	1005	Ages 35-64	All	All	-4.9	-6.8	-3.3
1979-1990	1005	Ages 35 and older	All	All	-4.2	-6	-2.7
1979-1990	1005	Ages 35 and older	All	Women	-4.3	-6.2	-2.8
1979-1990	1005	Ages 35 and older	All	Men	-4.4	-6.5	-3.1
1979-1990	1005	Ages 35 and older	Black	All	-5.9	-8.7	-3.5
1979-1990	1005	Ages 35 and older	Other	All	-9999	-9999	-9999
1979-1990	1005	Ages 35 and older	White	All	-4.4	-7	-2.9
1979-1990	1005	Ages 65 and older	All	All	-4	-5.9	-2.3
1979-1990	1007	Ages 35-64	All	All	-5.1	-6.9	-3.1
1979-1990	1007	Ages 35 and older	All	All	-4.4	-5.9	-3.2
1979-1990	1007	Ages 35 and older	All	Women	-4.1	-5.9	-2.7
1979-1990	1007	Ages 35 and older	All	Men	-3.9	-5.7	-2.4
1979-1990	1007	Ages 35 and older	Black	All	-5.1	-10.3	-2.6
1979-1990	1007	Ages 35 and older	Other	All	-9999	-9999	-9999
1979-1990	1007	Ages 35 and older	White	All	-5.5	-7.1	-4.1
1979-1990	1007	Ages 65 and older	All	All	-4.2	-5.8	-2.9
1979-1990	1009	Ages 35-64	All	All	-4	-5.7	-1.7
1979-1990	1009	Ages 35 and older	All	All	-3.7	-5.1	-2.4
1979-1990	1009	Ages 35 and older	All	Women	-4	-5.6	-2.5
1979-1990	1009	Ages 35 and older	All	Men	-4	-5.1	-2.8
1979-1990	1009	Ages 35 and older	Black	All	-4.2	-7.2	-1.1
1979-1990	1009	Ages 35 and older	Other	All	-9999	-9999	-9999
1979-1990	1009	Ages 35 and older	White	All	-3.9	-5.2	-2.6
1979-1990	1009	Ages 65 and older	All	All	-3.6	-5.2	-2.3
1979-1990	1011	Ages 35-64	All	All	-3.6	-5.8	-1.1
1979-1990	1011	Ages 35 and older	All	All	-3.2	-4.9	-1.6
1979-1990	1011	Ages 35 and older	All	Women	-2.1	-3.8	-0.4
1979-1990	1011	Ages 35 and older	All	Men	-2.2	-3.8	-1
1979-1990	1011	Ages 35 and older	Black	All	-1.8	-4.8	0
1979-1990	1011	Ages 35 and older	Other	All	-9999	-9999	-9999
1979-1990	1011	Ages 35 and older	White	All	-4.1	-5.7	-1.7
1979-1990	1011	Ages 65 and older	All	All	-3.2	-4.9	-1.4
1979-1990	1013	Ages 35-64	All	All	0.6	-2	2.8
1979-1990	1013	Ages 35 and older	All	All	-0.1	-1.8	1.3
1979-1990	1013	Ages 35 and older	All	Women	-0.1	-1.6	1.3
1979-1990	1013	Ages 35 and older	All	Men	-0.1	-1.4	1.1
1979-1990	1013	Ages 35 and older	Black	All	3.9	1.7	7.4
1979-1990	1013	Ages 35 and older	Other	All	-9999	-9999	-9999
1979-1990	1013	Ages 35 and older	White	All	-0.4	-1.9	1.4
1979-1990	1013	Ages 65 and older	All	All	-0.3	-1.9	1.1
1979-1990	1015	Ages 35-64	All	All	-6.7	-8	-5.4
1979-1990	1015	Ages 35 and older	All	All	-4.8	-5.7	-3.7
1979-1990	1015	Ages 35 and older	All	Women	-4.1	-5.2	-2.8
1979-1990	1015	Ages 35 and older	All	Men	-5.1	-6	-4.2
1979-1990	1015	Ages 35 and older	Black	All	-5.8	-8	-3.9
1979-1990	1015	Ages 35 and older	Other	All	-9999	-9999	-9999
1979-1990	1015	Ages 35 and older	White	All	-4.9	-5.9	-3.8
1979-1990	1015	Ages 65 and older	All	All	-4.3	-5.4	-3.1
1979-1990	1017	Ages 35-64	All	All	-7	-8.6	-4.8
1979-1990	1017	Ages 35 and older	All	All	-5.1	-6	-3.8
1979-1990	1017	Ages 35 and older	All	Women	-4.5	-6.1	-3.1
1979-1990	1017	Ages 35 and older	All	Men	-4.8	-6.1	-3.6
1979-1990	1017	Ages 35 and older	Black	All	-6.1	-8.9	-3.7
1979-1990	1017	Ages 35 and older	Other	All	-9999	-9999	-9999
1979-1990	1017	Ages 35 and older	White	All	-4.9	-6.4	-3.4
1979-1990	1017	Ages 65 and older	All	All	-4.6	-5.6	-3.3
1979-1990	1019	Ages 35-64	All	All	-5.6	-7.4	-3.7
1979-1990	1019	Ages 35 and older	All	All	-4.1	-5.6	-2.8
1979-1990	1019	Ages 35 and older	All	Women	-3.7	-5	-1.7
1979-1990	1019	Ages 35 and older	All	Men	-4.3	-5.4	-2.7
1979-1990	1019	Ages 35 and older	Black	All	-3.9	-6.9	-1.4
1979-1990	1019	Ages 35 and older	Other	All	-9999	-9999	-9999
1979-1990	1019	Ages 35 and older	White	All	-3.8	-5.2	-2.3
1979-1990	1019	Ages 65 and older	All	All	-3.7	-5.1	-2.3
1979-1990	1021	Ages 35-64	All	All	-4.1	-5.8	-2.5
1979-1990	1021	Ages 35 and older	All	All	-3.5	-4.5	-2.6
1979-1990	1021	Ages 35 and older	All	Women	-3.6	-5	-2.3
1979-1990	1021	Ages 35 and older	All	Men	-3.8	-4.9	-2.5
1979-1990	1021	Ages 35 and older	Black	All	-1.9	-6.3	0.1
1979-1990	1021	Ages 35 and older	Other	All	-9999	-9999	-9999
1979-1990	1021	Ages 35 and older	White	All	-3.7	-5.3	-2.3
1979-1990	1021	Ages 65 and older	All	All	-3.3	-4.4	-2.4
1979-1990	1023	Ages 35-64	All	All	-2.4	-4.3	0.1
1979-1990	1023	Ages 35 and older	All	All	-2.1	-4	-0.3
1979-1990	1023	Ages 35 and older	All	Women	-1.8	-3.2	-0.4
1979-1990	1023	Ages 35 and older	All	Men	-2.3	-3.4	-0.8
1979-1990	1023	Ages 35 and older	Black	All	-2.6	-5	0.5
1979-1990	1023	Ages 35 and older	Other	All	-9999	-9999	-9999
1979-1990	1023	Ages 35 and older	White	All	-3.2	-6.8	-1.1
1979-1990	1023	Ages 65 and older	All	All	-2.1	-4	-0.2
1979-1990	1025	Ages 35-64	All	All	-4.6	-6.2	-2.8
1979-1990	1025	Ages 35 and older	All	All	-3.8	-4.7	-2.3
1979-1990	1025	Ages 35 and older	All	Women	-3.6	-4.9	-2.1
1979-1990	1025	Ages 35 and older	All	Men	-4	-5.4	-2.6
1979-1990	1025	Ages 35 and older	Black	All	-3	-5.4	-1.5
1979-1990	1025	Ages 35 and older	Other	All	-9999	-9999	-9999
1979-1990	1025	Ages 35 and older	White	All	-4.4	-6.1	-3.3
1979-1990	1025	Ages 65 and older	All	All	-3.5	-4.7	-2
1979-1990	1027	Ages 35-64	All	All	-3.2	-5.3	-0.6
1979-1990	1027	Ages 35 and older	All	All	-1.8	-3.3	0.1
1979-1990	1027	Ages 35 and older	All	Women	-1.7	-3.3	-0.2
1979-1990	1027	Ages 35 and older	All	Men	-2.1	-3.4	-0.7
1979-1990	1027	Ages 35 and older	Black	All	-1.5	-5.5	2.2
1979-1990	1027	Ages 35 and older	Other	All	-9999	-9999	-9999
1979-1990	1027	Ages 35 and older	White	All	-2.4	-3.8	-0.4
1979-1990	1027	Ages 65 and older	All	All	-1.4	-3	0.3
1979-1990	1029	Ages 35-64	All	All	-4.1	-5.9	-1.9
1979-1990	1029	Ages 35 and older	All	All	-1.9	-3.3	0.2
1979-1990	1029	Ages 35 and older	All	Women	-1.1	-2.7	2.2
1979-1990	1029	Ages 35 and older	All	Men	-2.2	-3.6	-0.1
1979-1990	1029	Ages 35 and older	Black	All	1.4	-2.8	5.6
1979-1990	1029	Ages 35 and older	Other	All	-9999	-9999	-9999
1979-1990	1029	Ages 35 and older	White	All	-1.3	-2.9	1.2
1979-1990	1029	Ages 65 and older	All	All	-1.4	-2.9	0.8
1979-1990	1031	Ages 35-64	All	All	-3.2	-5	-1.4
1979-1990	1031	Ages 35 and older	All	All	-3.8	-5.1	-2.6
1979-1990	1031	Ages 35 and older	All	Women	-3.8	-5.1	-2.4
1979-1990	1031	Ages 35 and older	All	Men	-3.7	-4.9	-2.2
1979-1990	1031	Ages 35 and older	Black	All	-0.1	-2.6	3.6
1979-1990	1031	Ages 35 and older	Other	All	-9999	-9999	-9999
1979-1990	1031	Ages 35 and older	White	All	-4.5	-5.9	-3
1979-1990	1031	Ages 65 and older	All	All	-3.9	-5.4	-2.7
1979-1990	1033	Ages 35-64	All	All	-1.8	-3.7	0.5
1979-1990	1033	Ages 35 and older	All	All	-1	-2.2	0.2
1979-1990	1033	Ages 35 and older	All	Women	0.4	-1.1	1.8
1979-1990	1033	Ages 35 and older	All	Men	-1.4	-2.3	-0.3
1979-1990	1033	Ages 35 and older	Black	All	-0.1	-1.6	1.6
1979-1990	1033	Ages 35 and older	Other	All	-9999	-9999	-9999
1979-1990	1033	Ages 35 and older	White	All	-1.2	-2.3	0.1
1979-1990	1033	Ages 65 and older	All	All	-0.8	-2.1	0.5
1979-1990	1035	Ages 35-64	All	All	-3.8	-6	-1.6
1979-1990	1035	Ages 35 and older	All	All	-3.1	-4.6	-1.5
1979-1990	1035	Ages 35 and older	All	Women	-2.5	-4.6	-1.3
1979-1990	1035	Ages 35 and older	All	Men	-3	-5.3	-1.7
1979-1990	1035	Ages 35 and older	Black	All	-3.3	-5.5	-1.2
1979-1990	1035	Ages 35 and older	Other	All	-9999	-9999	-9999
1979-1990	1035	Ages 35 and older	White	All	-3.3	-4.9	-1
1979-1990	1035	Ages 65 and older	All	All	-2.9	-4.7	-1.2
1979-1990	1037	Ages 35-64	All	All	-4.2	-6	-2.1
1979-1990	1037	Ages 35 and older	All	All	-3.3	-4.7	-1.5
1979-1990	1037	Ages 35 and older	All	Women	-3.5	-5.1	-1.4
1979-1990	1037	Ages 35 and older	All	Men	-3.7	-4.9	-1.7
1979-1990	1037	Ages 35 and older	Black	All	-1	-3.3	1.4
1979-1990	1037	Ages 35 and older	Other	All	-9999	-9999	-9999
1979-1990	1037	Ages 35 and older	White	All	-4	-5.7	-2
1979-1990	1037	Ages 65 and older	All	All	-3.1	-4.6	-1.2
1979-1990	1039	Ages 35-64	All	All	-3.3	-5.3	-1.2
1979-1990	1039	Ages 35 and older	All	All	-3.4	-4.7	-1.9
1979-1990	1039	Ages 35 and older	All	Women	-3.5	-4.8	-2.2
1979-1990	1039	Ages 35 and older	All	Men	-3.7	-4.8	-2.8
1979-1990	1039	Ages 35 and older	Black	All	-2.3	-4.3	-0.2
1979-1990	1039	Ages 35 and older	Other	All	-9999	-9999	-9999
1979-1990	1039	Ages 35 and older	White	All	-3.4	-5	-2.1
1979-1990	1039	Ages 65 and older	All	All	-3.5	-4.7	-1.9
1979-1990	1041	Ages 35-64	All	All	-3.7	-5.4	-2.3
1979-1990	1041	Ages 35 and older	All	All	-4.3	-6	-3.3
1979-1990	1041	Ages 35 and older	All	Women	-4.6	-6.6	-3.1
1979-1990	1041	Ages 35 and older	All	Men	-4.2	-5.9	-3
1979-1990	1041	Ages 35 and older	Black	All	-4	-6.6	-0.5
1979-1990	1041	Ages 35 and older	Other	All	-9999	-9999	-9999
1979-1990	1041	Ages 35 and older	White	All	-5.4	-6.6	-4.3
1979-1990	1041	Ages 65 and older	All	All	-4.5	-6.2	-3.4
1979-1990	1043	Ages 35-64	All	All	-4.8	-6.5	-3.4
1979-1990	1043	Ages 35 and older	All	All	-4.6	-5.7	-3.7
1979-1990	1043	Ages 35 and older	All	Women	-4.7	-5.9	-3.2
1979-1990	1043	Ages 35 and older	All	Men	-4.4	-5.4	-3.2
1979-1990	1043	Ages 35 and older	Black	All	-3.5	-5.5	-1.6
1979-1990	1043	Ages 35 and older	Other	All	-9999	-9999	-9999
1979-1990	1043	Ages 35 and older	White	All	-4.7	-5.7	-3.6
1979-1990	1043	Ages 65 and older	All	All	-4.6	-5.6	-3.5
1979-1990	1045	Ages 35-64	All	All	-3.4	-4.8	-1.6
1979-1990	1045	Ages 35 and older	All	All	-1.5	-2.7	0
1979-1990	1045	Ages 35 and older	All	Women	-1.2	-3	0.2
1979-1990	1045	Ages 35 and older	All	Men	-1.8	-3.4	-0.2
1979-1990	1045	Ages 35 and older	Black	All	-0.7	-3.4	2.3
1979-1990	1045	Ages 35 and older	Other	All	-0.3	-4.3	5.1
1979-1990	1045	Ages 35 and older	White	All	-0.9	-2.3	0.5
1979-1990	1045	Ages 65 and older	All	All	-1	-2.4	0.5
1979-1990	1047	Ages 35-64	All	All	-4.1	-5.9	-2.5
1979-1990	1047	Ages 35 and older	All	All	-3.5	-4.7	-2.5
1979-1990	1047	Ages 35 and older	All	Women	-3.3	-4.4	-1.8
1979-1990	1047	Ages 35 and older	All	Men	-3.8	-4.8	-2.6
1979-1990	1047	Ages 35 and older	Black	All	-3.2	-5.2	-0.7
1979-1990	1047	Ages 35 and older	Other	All	-9999	-9999	-9999
1979-1990	1047	Ages 35 and older	White	All	-3.9	-5.8	-2.6
1979-1990	1047	Ages 65 and older	All	All	-3.3	-4.5	-2.2
1979-1990	1049	Ages 35-64	All	All	-5.9	-7.2	-4.3
1979-1990	1049	Ages 35 and older	All	All	-3.8	-4.7	-3
1979-1990	1049	Ages 35 and older	All	Women	-3.2	-4.5	-1.8
1979-1990	1049	Ages 35 and older	All	Men	-3.8	-4.7	-2.5
1979-1990	1049	Ages 35 and older	Black	All	-3.5	-6.7	-0.7
1979-1990	1049	Ages 35 and older	Other	All	-9999	-9999	-9999
1979-1990	1049	Ages 35 and older	White	All	-3.6	-4.9	-2.5
1979-1990	1049	Ages 65 and older	All	All	-3.3	-4.2	-2.4
1979-1990	1051	Ages 35-64	All	All	-3	-4.6	-1.3
1979-1990	1051	Ages 35 and older	All	All	-2.4	-3.6	-1.5
1979-1990	1051	Ages 35 and older	All	Women	-2	-3.3	-0.8
1979-1990	1051	Ages 35 and older	All	Men	-2.7	-3.8	-1.5
1979-1990	1051	Ages 35 and older	Black	All	-1.9	-4.3	0.8
1979-1990	1051	Ages 35 and older	Other	All	-9999	-9999	-9999
1979-1990	1051	Ages 35 and older	White	All	-2.5	-3.9	-1.4
1979-1990	1051	Ages 65 and older	All	All	-2.4	-3.6	-1.3
1979-1990	1053	Ages 35-64	All	All	-2.3	-3.8	-0.6
1979-1990	1053	Ages 35 and older	All	All	-2	-3.2	-0.9
1979-1990	1053	Ages 35 and older	All	Women	-1.4	-2.7	-0.2
1979-1990	1053	Ages 35 and older	All	Men	-2.1	-3.2	-1.1
1979-1990	1053	Ages 35 and older	Black	All	-1.2	-3.3	0.1
1979-1990	1053	Ages 35 and older	Other	All	1.4	-2.9	4.3
1979-1990	1053	Ages 35 and older	White	All	-2.1	-3.2	-0.9
1979-1990	1053	Ages 65 and older	All	All	-2	-3.1	-0.8
1979-1990	1055	Ages 35-64	All	All	-4.5	-5.8	-3.2
1979-1990	1055	Ages 35 and older	All	All	-4.4	-5.2	-3.7
1979-1990	1055	Ages 35 and older	All	Women	-4.6	-5.4	-3.6
1979-1990	1055	Ages 35 and older	All	Men	-4.2	-5	-3.3
1979-1990	1055	Ages 35 and older	Black	All	-4.8	-6.4	-3.2
1979-1990	1055	Ages 35 and older	Other	All	-5.4	-7.7	-2.2
1979-1990	1055	Ages 35 and older	White	All	-4.4	-5.2	-3.6
1979-1990	1055	Ages 65 and older	All	All	-4.4	-5.3	-3.5
1979-1990	1057	Ages 35-64	All	All	-4.3	-6.7	-2.1
1979-1990	1057	Ages 35 and older	All	All	-4.1	-5.7	-2.4
1979-1990	1057	Ages 35 and older	All	Women	-3.6	-5.3	-2
1979-1990	1057	Ages 35 and older	All	Men	-3.5	-5	-2.2
1979-1990	1057	Ages 35 and older	Black	All	-2.1	-4.1	0.3
1979-1990	1057	Ages 35 and older	Other	All	-9999	-9999	-9999
1979-1990	1057	Ages 35 and older	White	All	-3.6	-5.1	-2.2
1979-1990	1057	Ages 65 and older	All	All	-4.1	-5.5	-2.2
1979-1990	1059	Ages 35-64	All	All	-3	-4.7	-1.2
1979-1990	1059	Ages 35 and older	All	All	-2.8	-4	-1.7
1979-1990	1059	Ages 35 and older	All	Women	-2.4	-3.5	-1
1979-1990	1059	Ages 35 and older	All	Men	-3.1	-4.1	-1.6
1979-1990	1059	Ages 35 and older	Black	All	-1.4	-4	1.9
1979-1990	1059	Ages 35 and older	Other	All	-9999	-9999	-9999
1979-1990	1059	Ages 35 and older	White	All	-3.1	-4.4	-2.2
1979-1990	1059	Ages 65 and older	All	All	-2.8	-4	-1.6
1979-1990	1061	Ages 35-64	All	All	-3.6	-5.3	-1.7
1979-1990	1061	Ages 35 and older	All	All	-3.3	-4.8	-1.9
1979-1990	1061	Ages 35 and older	All	Women	-3.2	-4.5	-1.9
1979-1990	1061	Ages 35 and older	All	Men	-3.2	-4.5	-2.2
1979-1990	1061	Ages 35 and older	Black	All	-2.7	-4.9	1.1
1979-1990	1061	Ages 35 and older	Other	All	-9999	-9999	-9999
1979-1990	1061	Ages 35 and older	White	All	-3	-4.1	-1.8
1979-1990	1061	Ages 65 and older	All	All	-3.2	-4.9	-1.8
1979-1990	1063	Ages 35-64	All	All	-4.2	-6.1	-1.9
1979-1990	1063	Ages 35 and older	All	All	-4.3	-5.9	-3
1979-1990	1063	Ages 35 and older	All	Women	-4.4	-6.2	-2.5
1979-1990	1063	Ages 35 and older	All	Men	-4.2	-6.3	-2.3
1979-1990	1063	Ages 35 and older	Black	All	-4.8	-7.2	-1.4
1979-1990	1063	Ages 35 and older	Other	All	-9999	-9999	-9999
1979-1990	1063	Ages 35 and older	White	All	-3.8	-5.2	-2
1979-1990	1063	Ages 65 and older	All	All	-4.4	-6.1	-3.1
1979-1990	1065	Ages 35-64	All	All	-1.6	-4.3	0.6
1979-1990	1065	Ages 35 and older	All	All	-1.2	-3.1	0.3
1979-1990	1065	Ages 35 and older	All	Women	-0.3	-2.5	1.6
1979-1990	1065	Ages 35 and older	All	Men	-0.8	-2.5	0.5
1979-1990	1065	Ages 35 and older	Black	All	1.8	-1	4.4
1979-1990	1065	Ages 35 and older	Other	All	-9999	-9999	-9999
1979-1990	1065	Ages 35 and older	White	All	-1.3	-2.8	0.4
1979-1990	1065	Ages 65 and older	All	All	-1.1	-2.8	0.7
1979-1990	1067	Ages 35-64	All	All	-4	-5.9	-2
1979-1990	1067	Ages 35 and older	All	All	-2.3	-4	-0.4
1979-1990	1067	Ages 35 and older	All	Women	-2.4	-4.2	0
1979-1990	1067	Ages 35 and older	All	Men	-2.6	-3.8	-1.3
1979-1990	1067	Ages 35 and older	Black	All	-2.7	-4.4	-0.4
1979-1990	1067	Ages 35 and older	Other	All	-9999	-9999	-9999
1979-1990	1067	Ages 35 and older	White	All	-2.9	-3.9	-1.7
1979-1990	1067	Ages 65 and older	All	All	-1.8	-3.6	0.1
1979-1990	1069	Ages 35-64	All	All	-1.5	-3.1	-0.1
1979-1990	1069	Ages 35 and older	All	All	-0.5	-1.7	0.9
1979-1990	1069	Ages 35 and older	All	Women	0	-1.1	1.1
1979-1990	1069	Ages 35 and older	All	Men	-0.7	-1.7	0.4
1979-1990	1069	Ages 35 and older	Black	All	3.3	1.1	7.1
1979-1990	1069	Ages 35 and older	Other	All	4.3	-3.3	11.5
1979-1990	1069	Ages 35 and older	White	All	-0.8	-2	0.4
1979-1990	1069	Ages 65 and older	All	All	-0.2	-1.5	1.2
1979-1990	1071	Ages 35-64	All	All	-2.2	-3.8	-0.8
1979-1990	1071	Ages 35 and older	All	All	-1.5	-2.7	-0.7
1979-1990	1071	Ages 35 and older	All	Women	-1.5	-2.7	0
1979-1990	1071	Ages 35 and older	All	Men	-2.1	-3	-1.1
1979-1990	1071	Ages 35 and older	Black	All	-0.4	-2.6	2.5
1979-1990	1071	Ages 35 and older	Other	All	4.8	1.7	8.8
1979-1990	1071	Ages 35 and older	White	All	-1.8	-3.5	-0.6
1979-1990	1071	Ages 65 and older	All	All	-1.4	-2.6	-0.4
1979-1990	1073	Ages 35-64	All	All	-4.5	-5.2	-3.8
1979-1990	1073	Ages 35 and older	All	All	-3.8	-4.2	-3.4
1979-1990	1073	Ages 35 and older	All	Women	-3.6	-4.1	-3.1
1979-1990	1073	Ages 35 and older	All	Men	-3.9	-4.4	-3.4
1979-1990	1073	Ages 35 and older	Black	All	-3.5	-4.3	-2.7
1979-1990	1073	Ages 35 and older	Other	All	-1.4	-5.1	1.8
1979-1990	1073	Ages 35 and older	White	All	-3.8	-4.3	-3.4
1979-1990	1073	Ages 65 and older	All	All	-3.7	-4.1	-3.2
1979-1990	1075	Ages 35-64	All	All	-3.1	-5	-0.7
1979-1990	1075	Ages 35 and older	All	All	-3.8	-5.1	-2.3
1979-1990	1075	Ages 35 and older	All	Women	-3.7	-5.2	-1.8
1979-1990	1075	Ages 35 and older	All	Men	-3.6	-4.7	-1.9
1979-1990	1075	Ages 35 and older	Black	All	-1.5	-4.3	0.8
1979-1990	1075	Ages 35 and older	Other	All	-9999	-9999	-9999
1979-1990	1075	Ages 35 and older	White	All	-3.7	-5	-2
1979-1990	1075	Ages 65 and older	All	All	-4	-5.3	-2.4
1979-1990	1077	Ages 35-64	All	All	-3.4	-4.9	-2
1979-1990	1077	Ages 35 and older	All	All	-3.4	-4.4	-2.6
1979-1990	1077	Ages 35 and older	All	Women	-2.9	-4	-1.7
1979-1990	1077	Ages 35 and older	All	Men	-3.7	-4.6	-2.8
1979-1990	1077	Ages 35 and older	Black	All	-0.8	-3.2	1.4
1979-1990	1077	Ages 35 and older	Other	All	0.2	-3.2	3.5
1979-1990	1077	Ages 35 and older	White	All	-3.7	-4.9	-2.4
1979-1990	1077	Ages 65 and older	All	All	-3.4	-4.5	-2.5
1979-1990	1079	Ages 35-64	All	All	-2.9	-4.6	-1.1
1979-1990	1079	Ages 35 and older	All	All	-2.1	-3.4	-0.8
1979-1990	1079	Ages 35 and older	All	Women	-1.8	-2.9	0
1979-1990	1079	Ages 35 and older	All	Men	-2.3	-3.3	-0.9
1979-1990	1079	Ages 35 and older	Black	All	-1.4	-3.5	0.6
1979-1990	1079	Ages 35 and older	Other	All	-9999	-9999	-9999
1979-1990	1079	Ages 35 and older	White	All	-1.9	-3.4	-0.6
1979-1990	1079	Ages 65 and older	All	All	-1.8	-3.3	-0.5
1979-1990	1081	Ages 35-64	All	All	-4	-5.5	-2.5
1979-1990	1081	Ages 35 and older	All	All	-3.3	-4.7	-2.2
1979-1990	1081	Ages 35 and older	All	Women	-3.1	-4.2	-1.9
1979-1990	1081	Ages 35 and older	All	Men	-3.3	-4.4	-2.2
1979-1990	1081	Ages 35 and older	Black	All	-2.2	-3.7	-0.3
1979-1990	1081	Ages 35 and older	Other	All	-2.3	-8.5	3.2
1979-1990	1081	Ages 35 and older	White	All	-4.3	-5.1	-3
1979-1990	1081	Ages 65 and older	All	All	-3.1	-4.6	-1.9
1979-1990	1083	Ages 35-64	All	All	-4.7	-6.2	-2.6
1979-1990	1083	Ages 35 and older	All	All	-2.8	-3.9	-1.4
1979-1990	1083	Ages 35 and older	All	Women	-2.3	-3.8	-1
1979-1990	1083	Ages 35 and older	All	Men	-3.1	-4.7	-1.9
1979-1990	1083	Ages 35 and older	Black	All	-1.6	-3.7	0.5
1979-1990	1083	Ages 35 and older	Other	All	-9999	-9999	-9999
1979-1990	1083	Ages 35 and older	White	All	-3	-4.1	-1.4
1979-1990	1083	Ages 65 and older	All	All	-2.4	-3.7	-0.9
1979-1990	1085	Ages 35-64	All	All	-3.2	-5.5	-0.8
1979-1990	1085	Ages 35 and older	All	All	-3	-4.4	-0.8
1979-1990	1085	Ages 35 and older	All	Women	-3.1	-4.7	-1.3
1979-1990	1085	Ages 35 and older	All	Men	-3.1	-4.5	-1.7
1979-1990	1085	Ages 35 and older	Black	All	-0.6	-2.6	1.7
1979-1990	1085	Ages 35 and older	Other	All	-9999	-9999	-9999
1979-1990	1085	Ages 35 and older	White	All	-3.5	-5.6	-1.8
1979-1990	1085	Ages 65 and older	All	All	-2.9	-4.6	-0.7
1979-1990	1087	Ages 35-64	All	All	0.2	-1.7	1.8
1979-1990	1087	Ages 35 and older	All	All	0.3	-0.9	1.7
1979-1990	1087	Ages 35 and older	All	Women	0.8	-1.2	2.5
1979-1990	1087	Ages 35 and older	All	Men	0.1	-1.8	1.5
1979-1990	1087	Ages 35 and older	Black	All	2.3	0.8	4.2
1979-1990	1087	Ages 35 and older	Other	All	-9999	-9999	-9999
1979-1990	1087	Ages 35 and older	White	All	-1.5	-2.9	0.3
1979-1990	1087	Ages 65 and older	All	All	0.3	-0.6	1.9
1979-1990	1089	Ages 35-64	All	All	-3.9	-4.9	-2.9
1979-1990	1089	Ages 35 and older	All	All	-4.1	-4.7	-3.3
1979-1990	1089	Ages 35 and older	All	Women	-3.9	-4.9	-2.8
1979-1990	1089	Ages 35 and older	All	Men	-4	-5.1	-3.1
1979-1990	1089	Ages 35 and older	Black	All	-1	-3	0.8
1979-1990	1089	Ages 35 and older	Other	All	1.8	-1.1	6.6
1979-1990	1089	Ages 35 and older	White	All	-4.3	-5.1	-3.6
1979-1990	1089	Ages 65 and older	All	All	-4.1	-4.8	-3.3
1979-1990	1091	Ages 35-64	All	All	-4.6	-6.5	-3.1
1979-1990	1091	Ages 35 and older	All	All	-4.3	-5.8	-2.8
1979-1990	1091	Ages 35 and older	All	Women	-4.4	-5.7	-2.8
1979-1990	1091	Ages 35 and older	All	Men	-4.5	-6	-3.3
1979-1990	1091	Ages 35 and older	Black	All	-4.9	-7.3	-2.9
1979-1990	1091	Ages 35 and older	Other	All	-9999	-9999	-9999
1979-1990	1091	Ages 35 and older	White	All	-4.6	-6.3	-3.3
1979-1990	1091	Ages 65 and older	All	All	-4.1	-5.6	-2.5
1979-1990	1093	Ages 35-64	All	All	-0.8	-2.5	0.8
1979-1990	1093	Ages 35 and older	All	All	-1.9	-3	-0.5
1979-1990	1093	Ages 35 and older	All	Women	-2.1	-3.6	-0.5
1979-1990	1093	Ages 35 and older	All	Men	-1.9	-3	-0.7
1979-1990	1093	Ages 35 and older	Black	All	1	-3.5	3.8
1979-1990	1093	Ages 35 and older	Other	All	-9999	-9999	-9999
1979-1990	1093	Ages 35 and older	White	All	-2	-3.2	-0.7
1979-1990	1093	Ages 65 and older	All	All	-2.2	-3.4	-0.6
1979-1990	1095	Ages 35-64	All	All	-4.6	-6	-3.2
1979-1990	1095	Ages 35 and older	All	All	-4.4	-5.5	-3.4
1979-1990	1095	Ages 35 and older	All	Women	-4.7	-6.1	-3.4
1979-1990	1095	Ages 35 and older	All	Men	-4.4	-5.2	-3.2
1979-1990	1095	Ages 35 and older	Black	All	-2.2	-5.5	0.2
1979-1990	1095	Ages 35 and older	Other	All	-9999	-9999	-9999
1979-1990	1095	Ages 35 and older	White	All	-4.2	-5.3	-3.2
1979-1990	1095	Ages 65 and older	All	All	-4.4	-5.5	-3.3
1979-1990	1097	Ages 35-64	All	All	-4.9	-5.9	-3.9
1979-1990	1097	Ages 35 and older	All	All	-3.5	-4	-2.9
1979-1990	1097	Ages 35 and older	All	Women	-3.2	-4	-2.5
1979-1990	1097	Ages 35 and older	All	Men	-3.6	-4.3	-3.1
1979-1990	1097	Ages 35 and older	Black	All	-3	-4	-1.7
1979-1990	1097	Ages 35 and older	Other	All	-1.2	-5.3	1.7
1979-1990	1097	Ages 35 and older	White	All	-3.8	-4.4	-3.2
1979-1990	1097	Ages 65 and older	All	All	-3.1	-3.7	-2.5
1979-1990	1099	Ages 35-64	All	All	-5.2	-7.7	-3.4
1979-1990	1099	Ages 35 and older	All	All	-5.3	-6.7	-3.9
1979-1990	1099	Ages 35 and older	All	Women	-5.3	-7.1	-3.6
1979-1990	1099	Ages 35 and older	All	Men	-5.4	-6.8	-4.2
1979-1990	1099	Ages 35 and older	Black	All	-5.9	-8.8	-3
1979-1990	1099	Ages 35 and older	Other	All	-9999	-9999	-9999
1979-1990	1099	Ages 35 and older	White	All	-6	-7.3	-4.6
1979-1990	1099	Ages 65 and older	All	All	-5.3	-6.7	-4
1979-1990	1101	Ages 35-64	All	All	-1.8	-2.9	-0.5
1979-1990	1101	Ages 35 and older	All	All	-2.3	-3.1	-1.6
1979-1990	1101	Ages 35 and older	All	Women	-2.3	-3.1	-1.4
1979-1990	1101	Ages 35 and older	All	Men	-2.5	-3.3	-1.6
1979-1990	1101	Ages 35 and older	Black	All	0.6	-0.8	2
1979-1990	1101	Ages 35 and older	Other	All	0.8	-2.6	7.1
1979-1990	1101	Ages 35 and older	White	All	-3.3	-4.2	-2.2
1979-1990	1101	Ages 65 and older	All	All	-2.4	-3.2	-1.5
1979-1990	1103	Ages 35-64	All	All	-1.8	-3.2	-0.4
1979-1990	1103	Ages 35 and older	All	All	-1.2	-2.2	-0.3
1979-1990	1103	Ages 35 and older	All	Women	-1	-2.2	0.3
1979-1990	1103	Ages 35 and older	All	Men	-1.5	-2.5	-0.3
1979-1990	1103	Ages 35 and older	Black	All	-0.1	-2.8	3
1979-1990	1103	Ages 35 and older	Other	All	1.2	-2.3	6.3
1979-1990	1103	Ages 35 and older	White	All	-1.5	-2.5	-0.4
1979-1990	1103	Ages 65 and older	All	All	-1.1	-2.2	-0.1
1979-1990	1105	Ages 35-64	All	All	-4.3	-6.6	-2.3
1979-1990	1105	Ages 35 and older	All	All	-3.7	-5.1	-2
1979-1990	1105	Ages 35 and older	All	Women	-3.3	-5.2	-1.2
1979-1990	1105	Ages 35 and older	All	Men	-3.3	-4.9	-1.7
1979-1990	1105	Ages 35 and older	Black	All	-2.6	-4.6	-1
1979-1990	1105	Ages 35 and older	Other	All	-9999	-9999	-9999
1979-1990	1105	Ages 35 and older	White	All	-4	-6	-2.5
1979-1990	1105	Ages 65 and older	All	All	-3.6	-4.9	-1.9
1979-1990	1107	Ages 35-64	All	All	-3.8	-5.5	-1.6
1979-1990	1107	Ages 35 and older	All	All	-3.7	-5	-2.3
1979-1990	1107	Ages 35 and older	All	Women	-3.3	-5.1	-1.6
1979-1990	1107	Ages 35 and older	All	Men	-3.7	-5.1	-2.2
1979-1990	1107	Ages 35 and older	Black	All	-4.4	-7	-1.2
1979-1990	1107	Ages 35 and older	Other	All	-9999	-9999	-9999
1979-1990	1107	Ages 35 and older	White	All	-4.8	-6.4	-3.3
1979-1990	1107	Ages 65 and older	All	All	-3.7	-5	-2.3
1979-1990	1109	Ages 35-64	All	All	-5.1	-7.2	-3.2
1979-1990	1109	Ages 35 and older	All	All	-4.3	-5.8	-3
1979-1990	1109	Ages 35 and older	All	Women	-4.4	-6	-2.9
1979-1990	1109	Ages 35 and older	All	Men	-4.1	-5.8	-2.9
1979-1990	1109	Ages 35 and older	Black	All	-3.5	-6	-1
1979-1990	1109	Ages 35 and older	Other	All	-9999	-9999	-9999
1979-1990	1109	Ages 35 and older	White	All	-4.1	-5.6	-2.8
1979-1990	1109	Ages 65 and older	All	All	-4	-5.6	-2.7
1979-1990	1111	Ages 35-64	All	All	-3.3	-5.4	-1.4
1979-1990	1111	Ages 35 and older	All	All	-1.7	-3	-0.6
1979-1990	1111	Ages 35 and older	All	Women	-1.1	-2.2	0.3
1979-1990	1111	Ages 35 and older	All	Men	-1.7	-2.8	-0.7
1979-1990	1111	Ages 35 and older	Black	All	-0.8	-2.9	1.2
1979-1990	1111	Ages 35 and older	Other	All	-9999	-9999	-9999
1979-1990	1111	Ages 35 and older	White	All	-1.7	-2.8	-0.5
1979-1990	1111	Ages 65 and older	All	All	-1.3	-2.7	0
1979-1990	1113	Ages 35-64	All	All	-5.2	-6.6	-3.6
1979-1990	1113	Ages 35 and older	All	All	-3.5	-4.5	-2.4
1979-1990	1113	Ages 35 and older	All	Women	-3.3	-4.8	-2.1
1979-1990	1113	Ages 35 and older	All	Men	-3.7	-4.8	-2.8
1979-1990	1113	Ages 35 and older	Black	All	-2.5	-4.2	-0.4
1979-1990	1113	Ages 35 and older	Other	All	-9999	-9999	-9999
1979-1990	1113	Ages 35 and older	White	All	-4	-5.1	-2.9
1979-1990	1113	Ages 65 and older	All	All	-3	-4.2	-1.6
1979-1990	1115	Ages 35-64	All	All	-4.7	-6.5	-3.3
1979-1990	1115	Ages 35 and older	All	All	-3.4	-4.5	-2.2
1979-1990	1115	Ages 35 and older	All	Women	-3.1	-4.7	-2
1979-1990	1115	Ages 35 and older	All	Men	-3.4	-4.6	-2.5
1979-1990	1115	Ages 35 and older	Black	All	-2.4	-4.5	1
1979-1990	1115	Ages 35 and older	Other	All	-9999	-9999	-9999
1979-1990	1115	Ages 35 and older	White	All	-2.9	-4.5	-1.6
1979-1990	1115	Ages 65 and older	All	All	-3	-4.2	-1.7
1979-1990	1117	Ages 35-64	All	All	-5.3	-7.2	-3.5
1979-1990	1117	Ages 35 and older	All	All	-4.4	-5.7	-3.3
1979-1990	1117	Ages 35 and older	All	Women	-4.4	-5.7	-3.2
1979-1990	1117	Ages 35 and older	All	Men	-4.6	-5.9	-3.7
1979-1990	1117	Ages 35 and older	Black	All	-2.5	-5.1	0
1979-1990	1117	Ages 35 and older	Other	All	-1.3	-4.6	1.7
1979-1990	1117	Ages 35 and older	White	All	-4.2	-5.6	-2.9
1979-1990	1117	Ages 65 and older	All	All	-4.2	-5.5	-3.2
1979-1990	1119	Ages 35-64	All	All	-2.6	-5	-0.8
1979-1990	1119	Ages 35 and older	All	All	-2.5	-4	-1.2
1979-1990	1119	Ages 35 and older	All	Women	-2.1	-3.4	-0.2
1979-1990	1119	Ages 35 and older	All	Men	-2.2	-3.5	-0.7
1979-1990	1119	Ages 35 and older	Black	All	-2.7	-5.4	-0.6
1979-1990	1119	Ages 35 and older	Other	All	-9999	-9999	-9999
1979-1990	1119	Ages 35 and older	White	All	-4.5	-6.1	-2.6
1979-1990	1119	Ages 65 and older	All	All	-2.5	-4	-1.1
1979-1990	1121	Ages 35-64	All	All	-2.5	-4.1	-0.8
1979-1990	1121	Ages 35 and older	All	All	-2.4	-3.3	-1.3
1979-1990	1121	Ages 35 and older	All	Women	-2.1	-3.4	-0.9
1979-1990	1121	Ages 35 and older	All	Men	-2.1	-3.3	-1.1
1979-1990	1121	Ages 35 and older	Black	All	-1.5	-3.5	0.6
1979-1990	1121	Ages 35 and older	Other	All	-9999	-9999	-9999
1979-1990	1121	Ages 35 and older	White	All	-2.3	-3.4	-1.2
1979-1990	1121	Ages 65 and older	All	All	-2.3	-3.3	-1.1
1979-1990	1123	Ages 35-64	All	All	-3.9	-5.5	-2.2
1979-1990	1123	Ages 35 and older	All	All	-2.5	-3.6	-1.3
1979-1990	1123	Ages 35 and older	All	Women	-2.2	-3.4	-0.7
1979-1990	1123	Ages 35 and older	All	Men	-2.5	-3.7	-0.8
1979-1990	1123	Ages 35 and older	Black	All	-1.4	-3.4	1.5
1979-1990	1123	Ages 35 and older	Other	All	-9999	-9999	-9999
1979-1990	1123	Ages 35 and older	White	All	-2.6	-3.9	-1.2
1979-1990	1123	Ages 65 and older	All	All	-2.2	-3.5	-0.8
1979-1990	1125	Ages 35-64	All	All	-2.3	-3.9	-1.1
1979-1990	1125	Ages 35 and older	All	All	-2	-2.9	-1.2
1979-1990	1125	Ages 35 and older	All	Women	-1.7	-2.8	-0.5
1979-1990	1125	Ages 35 and older	All	Men	-2	-2.9	-1.1
1979-1990	1125	Ages 35 and older	Black	All	-0.4	-1.9	1.2
1979-1990	1125	Ages 35 and older	Other	All	4.8	1.9	9.9
1979-1990	1125	Ages 35 and older	White	All	-2.5	-3.5	-1.4
1979-1990	1125	Ages 65 and older	All	All	-1.9	-2.9	-1
1979-1990	1127	Ages 35-64	All	All	-1	-2.2	0.5
1979-1990	1127	Ages 35 and older	All	All	-2	-2.9	-1.1
1979-1990	1127	Ages 35 and older	All	Women	-1.9	-3.3	-0.7
1979-1990	1127	Ages 35 and older	All	Men	-1.8	-2.7	-0.7
1979-1990	1127	Ages 35 and older	Black	All	-0.1	-2.6	2.3
1979-1990	1127	Ages 35 and older	Other	All	-9999	-9999	-9999
1979-1990	1127	Ages 35 and older	White	All	-2.2	-3.2	-1.1
1979-1990	1127	Ages 65 and older	All	All	-2.2	-3.3	-1.3
1979-1990	1129	Ages 35-64	All	All	-1.9	-3.8	-0.3
1979-1990	1129	Ages 35 and older	All	All	-0.5	-1.8	0.7
1979-1990	1129	Ages 35 and older	All	Women	-0.1	-1.6	1.7
1979-1990	1129	Ages 35 and older	All	Men	-0.9	-2.2	0.6
1979-1990	1129	Ages 35 and older	Black	All	1.3	-1	4.3
1979-1990	1129	Ages 35 and older	Other	All	1.1	-2.2	4
1979-1990	1129	Ages 35 and older	White	All	-1	-2.7	0.9
1979-1990	1129	Ages 65 and older	All	All	-0.1	-1.5	1.4
1979-1990	1131	Ages 35-64	All	All	-3	-5.2	0.3
1979-1990	1131	Ages 35 and older	All	All	-3	-4.6	-0.9
1979-1990	1131	Ages 35 and older	All	Women	-2.7	-4.5	-1.1
1979-1990	1131	Ages 35 and older	All	Men	-2.8	-4.3	-0.9
1979-1990	1131	Ages 35 and older	Black	All	0.3	-2	2.7
1979-1990	1131	Ages 35 and older	Other	All	-9999	-9999	-9999
1979-1990	1131	Ages 35 and older	White	All	-3.7	-5.6	-1.4
1979-1990	1131	Ages 65 and older	All	All	-3	-4.7	-1.2
1979-1990	1133	Ages 35-64	All	All	-4.4	-6.2	-2
1979-1990	1133	Ages 35 and older	All	All	-4.5	-6	-3.1
1979-1990	1133	Ages 35 and older	All	Women	-4.1	-5.9	-2.9
1979-1990	1133	Ages 35 and older	All	Men	-4	-5.5	-2.7
1979-1990	1133	Ages 35 and older	Black	All	-9999	-9999	-9999
1979-1990	1133	Ages 35 and older	Other	All	-9999	-9999	-9999
1979-1990	1133	Ages 35 and older	White	All	-4.4	-5.6	-3
1979-1990	1133	Ages 65 and older	All	All	-4.6	-6.1	-3.1
1979-1990	0200A	Ages 35-64	All	All	-2	-4.6	0.1
1979-1990	0200A	Ages 35 and older	All	All	-2.8	-4.2	-1
1979-1990	0200A	Ages 35 and older	All	Women	-2.5	-4.3	-0.7
1979-1990	0200A	Ages 35 and older	All	Men	-2	-3.5	-0.7
1979-1990	0200A	Ages 35 and older	Black	All	-9999	-9999	-9999
1979-1990	0200A	Ages 35 and older	Other	All	-0.8	-3.8	2.1
1979-1990	0200A	Ages 35 and older	White	All	-3.6	-5.1	-1.9
1979-1990	0200A	Ages 65 and older	All	All	-3	-4.6	-1.1
1979-1990	0200B	Ages 35-64	All	All	-1.7	-4.3	1.8
1979-1990	0200B	Ages 35 and older	All	All	-2.4	-4.1	-0.5
1979-1990	0200B	Ages 35 and older	All	Women	-9999	-9999	-9999
1979-1990	0200B	Ages 35 and older	All	Men	-2.7	-6.1	-0.4
1979-1990	0200B	Ages 35 and older	Black	All	-9999	-9999	-9999
1979-1990	0200B	Ages 35 and older	Other	All	-2.3	-5.9	3.2
1979-1990	0200B	Ages 35 and older	White	All	-2.9	-4.9	0
1979-1990	0200B	Ages 65 and older	All	All	-2.6	-4.4	-0.4
1979-1990	0200C	Ages 35-64	All	All	-2.2	-5.5	0.4
1979-1990	0200C	Ages 35 and older	All	All	-3.2	-5.7	-1
1979-1990	0200C	Ages 35 and older	All	Women	-3.5	-5.8	0.6
1979-1990	0200C	Ages 35 and older	All	Men	-3	-4.9	0.4
1979-1990	0200C	Ages 35 and older	Black	All	-9999	-9999	-9999
1979-1990	0200C	Ages 35 and older	Other	All	-1.6	-5.4	3.1
1979-1990	0200C	Ages 35 and older	White	All	-5	-7.4	-1
1979-1990	0200C	Ages 65 and older	All	All	-3.5	-6.2	-1.1
1979-1990	0200D	Ages 35-64	All	All	-2.8	-6	1.7
1979-1990	0200D	Ages 35 and older	All	All	-3.2	-6.2	-0.7
1979-1990	0200D	Ages 35 and older	All	Women	-2.9	-6.9	-0.1
1979-1990	0200D	Ages 35 and older	All	Men	-2.5	-5.8	0.8
1979-1990	0200D	Ages 35 and older	Black	All	-9999	-9999	-9999
1979-1990	0200D	Ages 35 and older	Other	All	-0.6	-3.2	1.5
1979-1990	0200D	Ages 35 and older	White	All	-1.5	-3.5	0.5
1979-1990	0200D	Ages 65 and older	All	All	-3.3	-6.4	-0.5
1979-1990	0200E	Ages 35-64	All	All	-1.2	-5.9	2.3
1979-1990	0200E	Ages 35 and older	All	All	-1.7	-4	0.1
1979-1990	0200E	Ages 35 and older	All	Women	-1.1	-4.6	2.1
1979-1990	0200E	Ages 35 and older	All	Men	-0.4	-2.8	1.8
1979-1990	0200E	Ages 35 and older	Black	All	-9999	-9999	-9999
1979-1990	0200E	Ages 35 and older	Other	All	-0.5	-3.5	2.3
1979-1990	0200E	Ages 35 and older	White	All	-2.6	-3.9	-1.1
1979-1990	0200E	Ages 65 and older	All	All	-1.9	-4.4	0
1979-1990	0200F	Ages 35-64	All	All	-9999	-9999	-9999
1979-1990	0200F	Ages 35 and older	All	All	-0.3	-3.6	3.4
1979-1990	0200F	Ages 35 and older	All	Women	-9999	-9999	-9999
1979-1990	0200F	Ages 35 and older	All	Men	-9999	-9999	-9999
1979-1990	0200F	Ages 35 and older	Black	All	-9999	-9999	-9999
1979-1990	0200F	Ages 35 and older	Other	All	-3.7	-9	1.1
1979-1990	0200F	Ages 35 and older	White	All	-6.3	-9.3	-4.1
1979-1990	0200F	Ages 65 and older	All	All	-9999	-9999	-9999
1979-1990	0200G	Ages 35-64	All	All	-3.1	-5.7	-0.5
1979-1990	0200G	Ages 35 and older	All	All	-3.5	-5.3	-1.3
1979-1990	0200G	Ages 35 and older	All	Women	-3.6	-6.5	-0.7
1979-1990	0200G	Ages 35 and older	All	Men	-3.2	-5.3	-0.9
1979-1990	0200G	Ages 35 and older	Black	All	-9999	-9999	-9999
1979-1990	0200G	Ages 35 and older	Other	All	-9999	-9999	-9999
1979-1990	0200G	Ages 35 and older	White	All	-4	-6.3	-1.9
1979-1990	0200G	Ages 65 and older	All	All	-3.6	-5.4	-1
1979-1990	0200H	Ages 35-64	All	All	-3.5	-5.6	-0.9
1979-1990	0200H	Ages 35 and older	All	All	-3.2	-5.5	-1.4
1979-1990	0200H	Ages 35 and older	All	Women	-2.1	-4.5	0.4
1979-1990	0200H	Ages 35 and older	All	Men	-1.8	-3.6	0
1979-1990	0200H	Ages 35 and older	Black	All	-9999	-9999	-9999
1979-1990	0200H	Ages 35 and older	Other	All	-2.3	-5.5	2
1979-1990	0200H	Ages 35 and older	White	All	-3.8	-5.9	-1.4
1979-1990	0200H	Ages 65 and older	All	All	-3.1	-5.4	-1.3
1979-1990	0200I	Ages 35-64	All	All	-3.9	-5.7	-2.3
1979-1990	0200I	Ages 35 and older	All	All	-3.6	-5.3	-1.7
1979-1990	0200I	Ages 35 and older	All	Women	-3.5	-5.6	-1.9
1979-1990	0200I	Ages 35 and older	All	Men	-3.3	-4.5	-1.4
1979-1990	0200I	Ages 35 and older	Black	All	-9999	-9999	-9999
1979-1990	0200I	Ages 35 and older	Other	All	-3.1	-6	-0.3
1979-1990	0200I	Ages 35 and older	White	All	-3.9	-5.6	-2.7
1979-1990	0200I	Ages 65 and older	All	All	-3.6	-5.5	-1.4
1979-1990	0200J	Ages 35-64	All	All	-2.6	-5	0.4
1979-1990	0200J	Ages 35 and older	All	All	-2.8	-4.6	-0.6
1979-1990	0200J	Ages 35 and older	All	Women	-3.4	-5.3	-0.7
1979-1990	0200J	Ages 35 and older	All	Men	-2.4	-5	-0.8
1979-1990	0200J	Ages 35 and older	Black	All	-9999	-9999	-9999
1979-1990	0200J	Ages 35 and older	Other	All	-2.3	-4.9	0.8
1979-1990	0200J	Ages 35 and older	White	All	-2.9	-4.4	-1.1
1979-1990	0200J	Ages 65 and older	All	All	-2.8	-4.9	-0.8
1979-1990	0200K	Ages 35-64	All	All	-0.7	-4.6	2.4
1979-1990	0200K	Ages 35 and older	All	All	-1.4	-3.6	1.5
1979-1990	0200K	Ages 35 and older	All	Women	-2.2	-5.1	2.5
1979-1990	0200K	Ages 35 and older	All	Men	-2.1	-4.2	1.6
1979-1990	0200K	Ages 35 and older	Black	All	-9999	-9999	-9999
1979-1990	0200K	Ages 35 and older	Other	All	-9999	-9999	-9999
1979-1990	0200K	Ages 35 and older	White	All	-2.6	-6.2	0
1979-1990	0200K	Ages 65 and older	All	All	-1.3	-4.2	2.2
1979-1990	0200L	Ages 35-64	All	All	-4.2	-7.7	-1.2
1979-1990	0200L	Ages 35 and older	All	All	-2.8	-5.3	-0.3
1979-1990	0200L	Ages 35 and older	All	Women	-4.2	-6.2	-1.9
1979-1990	0200L	Ages 35 and older	All	Men	-3.3	-5.4	-1.3
1979-1990	0200L	Ages 35 and older	Black	All	-9999	-9999	-9999
1979-1990	0200L	Ages 35 and older	Other	All	-9999	-9999	-9999
1979-1990	0200L	Ages 35 and older	White	All	-3.7	-5.3	-2.1
1979-1990	0200L	Ages 65 and older	All	All	-2.4	-5.2	0.3
1979-1990	0200M	Ages 35-64	All	All	-9999	-9999	-9999
1979-1990	0200M	Ages 35 and older	All	All	-2.9	-5.5	-0.7
1979-1990	0200M	Ages 35 and older	All	Women	-4	-6.4	-2
1979-1990	0200M	Ages 35 and older	All	Men	-3.1	-5.6	-1.3
1979-1990	0200M	Ages 35 and older	Black	All	-9999	-9999	-9999
1979-1990	0200M	Ages 35 and older	Other	All	-1.6	-5.6	1.5
1979-1990	0200M	Ages 35 and older	White	All	-4.8	-6.7	-3.2
1979-1990	0200M	Ages 65 and older	All	All	-2.7	-5.9	-0.6
1979-1990	4001	Ages 35-64	All	All	-1.5	-3.3	0.2
1979-1990	4001	Ages 35 and older	All	All	-0.9	-2.2	0.4
1979-1990	4001	Ages 35 and older	All	Women	-0.4	-2.4	1.3
1979-1990	4001	Ages 35 and older	All	Men	-1.2	-2.7	0.5
1979-1990	4001	Ages 35 and older	Black	All	-9999	-9999	-9999
1979-1990	4001	Ages 35 and older	Other	All	2.2	-0.1	4.7
1979-1990	4001	Ages 35 and older	White	All	-3.4	-6.1	-0.6
1979-1990	4001	Ages 65 and older	All	All	-0.8	-2.1	0.7
1979-1990	4003	Ages 35-64	All	All	-1.1	-2.9	0.5
1979-1990	4003	Ages 35 and older	All	All	-1.2	-2.2	-0.1
1979-1990	4003	Ages 35 and older	All	Women	-0.8	-2	0.6
1979-1990	4003	Ages 35 and older	All	Men	-1.3	-2.1	-0.3
1979-1990	4003	Ages 35 and older	Black	All	0.4	-2.9	3.4
1979-1990	4003	Ages 35 and older	Other	All	0.8	-2.1	3.6
1979-1990	4003	Ages 35 and older	White	All	-1.3	-2.6	0.1
1979-1990	4003	Ages 65 and older	All	All	-1.3	-2.4	0
1979-1990	4005	Ages 35-64	All	All	-4.1	-5.8	-1.9
1979-1990	4005	Ages 35 and older	All	All	-3.4	-4.5	-1.7
1979-1990	4005	Ages 35 and older	All	Women	-2.5	-4.2	-0.9
1979-1990	4005	Ages 35 and older	All	Men	-3.1	-4.3	-1.9
1979-1990	4005	Ages 35 and older	Black	All	-2.9	-5.7	0.6
1979-1990	4005	Ages 35 and older	Other	All	1.1	-2.1	5.4
1979-1990	4005	Ages 35 and older	White	All	-4.2	-5.8	-2.5
1979-1990	4005	Ages 65 and older	All	All	-3.2	-4.6	-1.6
1979-1990	4007	Ages 35-64	All	All	-2.9	-4.8	-1.1
1979-1990	4007	Ages 35 and older	All	All	-2.7	-4	-1.3
1979-1990	4007	Ages 35 and older	All	Women	-3	-4.3	-1.4
1979-1990	4007	Ages 35 and older	All	Men	-3.1	-4.1	-2.1
1979-1990	4007	Ages 35 and older	Black	All	-9999	-9999	-9999
1979-1990	4007	Ages 35 and older	Other	All	0.1	-3.7	3.8
1979-1990	4007	Ages 35 and older	White	All	-3	-4.1	-1.9
1979-1990	4007	Ages 65 and older	All	All	-2.6	-4	-1.2
1979-1990	4009	Ages 35-64	All	All	-2.6	-4.3	-0.7
1979-1990	4009	Ages 35 and older	All	All	-2.2	-3.6	-0.9
1979-1990	4009	Ages 35 and older	All	Women	-2.2	-3.7	-0.5
1979-1990	4009	Ages 35 and older	All	Men	-2.4	-3.8	-0.6
1979-1990	4009	Ages 35 and older	Black	All	-0.7	-3	2
1979-1990	4009	Ages 35 and older	Other	All	1.3	-1.9	4.7
1979-1990	4009	Ages 35 and older	White	All	-1.8	-3.7	-0.2
1979-1990	4009	Ages 65 and older	All	All	-2.1	-3.5	-0.7
1979-1990	4011	Ages 35-64	All	All	-1.5	-3.9	0.7
1979-1990	4011	Ages 35 and older	All	All	-1.1	-3.2	0.6
1979-1990	4011	Ages 35 and older	All	Women	-1.5	-3.5	0.7
1979-1990	4011	Ages 35 and older	All	Men	-1.8	-3.5	-0.1
1979-1990	4011	Ages 35 and older	Black	All	-9999	-9999	-9999
1979-1990	4011	Ages 35 and older	Other	All	-9999	-9999	-9999
1979-1990	4011	Ages 35 and older	White	All	-2.2	-4.3	0.2
1979-1990	4011	Ages 65 and older	All	All	-1	-3.3	0.8
1979-1990	4013	Ages 35-64	All	All	-3.6	-4.1	-3
1979-1990	4013	Ages 35 and older	All	All	-2.7	-3	-2.5
1979-1990	4013	Ages 35 and older	All	Women	-2.6	-3	-2.2
1979-1990	4013	Ages 35 and older	All	Men	-2.9	-3.2	-2.5
1979-1990	4013	Ages 35 and older	Black	All	-1.9	-3.5	-0.4
1979-1990	4013	Ages 35 and older	Other	All	-2.5	-4.5	-0.4
1979-1990	4013	Ages 35 and older	White	All	-2.8	-3	-2.5
1979-1990	4013	Ages 65 and older	All	All	-2.6	-2.9	-2.3
1979-1990	4015	Ages 35-64	All	All	-2.5	-3.9	-1.3
1979-1990	4015	Ages 35 and older	All	All	-2	-3.1	-1.1
1979-1990	4015	Ages 35 and older	All	Women	-1.8	-3.1	-0.3
1979-1990	4015	Ages 35 and older	All	Men	-2.1	-3	-1
1979-1990	4015	Ages 35 and older	Black	All	-9999	-9999	-9999
1979-1990	4015	Ages 35 and older	Other	All	-3.1	-5.6	0
1979-1990	4015	Ages 35 and older	White	All	-2	-3	-1.1
1979-1990	4015	Ages 65 and older	All	All	-1.9	-3.2	-0.8
1979-1990	4017	Ages 35-64	All	All	-2.5	-4.3	-0.5
1979-1990	4017	Ages 35 and older	All	All	-1.3	-2.7	0.3
1979-1990	4017	Ages 35 and older	All	Women	-0.7	-2.8	1
1979-1990	4017	Ages 35 and older	All	Men	-1.5	-3.2	0.1
1979-1990	4017	Ages 35 and older	Black	All	0.9	-3.5	5.9
1979-1990	4017	Ages 35 and older	Other	All	-0.1	-2.8	2.3
1979-1990	4017	Ages 35 and older	White	All	-1.7	-3	-0.5
1979-1990	4017	Ages 65 and older	All	All	-1	-2.5	0.5
1979-1990	4019	Ages 35-64	All	All	-2.7	-3.7	-1.8
1979-1990	4019	Ages 35 and older	All	All	-2	-2.4	-1.6
1979-1990	4019	Ages 35 and older	All	Women	-1.5	-2.2	-0.8
1979-1990	4019	Ages 35 and older	All	Men	-2.3	-2.9	-1.8
1979-1990	4019	Ages 35 and older	Black	All	0.5	-1.2	2.4
1979-1990	4019	Ages 35 and older	Other	All	-0.5	-2.6	2.5
1979-1990	4019	Ages 35 and older	White	All	-2	-2.5	-1.5
1979-1990	4019	Ages 65 and older	All	All	-1.8	-2.3	-1.4
1979-1990	4021	Ages 35-64	All	All	-2.3	-4.1	-0.6
1979-1990	4021	Ages 35 and older	All	All	-2.9	-4	-1.7
1979-1990	4021	Ages 35 and older	All	Women	-3	-4.2	-1.8
1979-1990	4021	Ages 35 and older	All	Men	-2.9	-3.8	-1.9
1979-1990	4021	Ages 35 and older	Black	All	-1.6	-3.7	1.3
1979-1990	4021	Ages 35 and older	Other	All	-0.8	-3.7	2.1
1979-1990	4021	Ages 35 and older	White	All	-3	-4	-2
1979-1990	4021	Ages 65 and older	All	All	-3	-4.4	-1.8
1979-1990	4023	Ages 35-64	All	All	-2.5	-5.2	0.8
1979-1990	4023	Ages 35 and older	All	All	-1.2	-4	0.5
1979-1990	4023	Ages 35 and older	All	Women	-0.5	-3.3	2.3
1979-1990	4023	Ages 35 and older	All	Men	-1.9	-3.6	0.3
1979-1990	4023	Ages 35 and older	Black	All	-9999	-9999	-9999
1979-1990	4023	Ages 35 and older	Other	All	-9999	-9999	-9999
1979-1990	4023	Ages 35 and older	White	All	-2.1	-3.8	1.1
1979-1990	4023	Ages 65 and older	All	All	-1	-3.8	1
1979-1990	4025	Ages 35-64	All	All	-4.5	-5.8	-3
1979-1990	4025	Ages 35 and older	All	All	-3.6	-4.4	-2.6
1979-1990	4025	Ages 35 and older	All	Women	-3.5	-4.4	-2.4
1979-1990	4025	Ages 35 and older	All	Men	-4	-4.8	-3.2
1979-1990	4025	Ages 35 and older	Black	All	-9999	-9999	-9999
1979-1990	4025	Ages 35 and older	Other	All	-3.6	-6.1	-1
1979-1990	4025	Ages 35 and older	White	All	-3.5	-4.4	-2.8
1979-1990	4025	Ages 65 and older	All	All	-3.4	-4.3	-2.3
1979-1990	4027	Ages 35-64	All	All	-3	-4.6	-1.7
1979-1990	4027	Ages 35 and older	All	All	-2.2	-3.3	-1.1
1979-1990	4027	Ages 35 and older	All	Women	-1.4	-2.6	-0.1
1979-1990	4027	Ages 35 and older	All	Men	-2.5	-3.5	-1.7
1979-1990	4027	Ages 35 and older	Black	All	-1	-3	0.6
1979-1990	4027	Ages 35 and older	Other	All	-1.5	-4.1	2.7
1979-1990	4027	Ages 35 and older	White	All	-2.3	-3.2	-1.4
1979-1990	4027	Ages 65 and older	All	All	-2	-3.1	-0.6
1979-1990	5001	Ages 35-64	All	All	-0.5	-2.7	1.4
1979-1990	5001	Ages 35 and older	All	All	0.7	-0.8	2.5
1979-1990	5001	Ages 35 and older	All	Women	1.2	-0.2	3
1979-1990	5001	Ages 35 and older	All	Men	0.5	-0.5	1.9
1979-1990	5001	Ages 35 and older	Black	All	2.6	-0.3	5.5
1979-1990	5001	Ages 35 and older	Other	All	-9999	-9999	-9999
1979-1990	5001	Ages 35 and older	White	All	-0.1	-1.6	1.4
1979-1990	5001	Ages 65 and older	All	All	1.1	-0.4	2.8
1979-1990	5003	Ages 35-64	All	All	-2.2	-3.8	-0.1
1979-1990	5003	Ages 35 and older	All	All	-1.8	-3.1	-0.3
1979-1990	5003	Ages 35 and older	All	Women	-1.4	-2.9	-0.1
1979-1990	5003	Ages 35 and older	All	Men	-1.9	-3.2	-0.6
1979-1990	5003	Ages 35 and older	Black	All	-0.7	-2.5	2.4
1979-1990	5003	Ages 35 and older	Other	All	-9999	-9999	-9999
1979-1990	5003	Ages 35 and older	White	All	-2.5	-4.3	-0.4
1979-1990	5003	Ages 65 and older	All	All	-1.7	-3.2	0.1
1979-1990	5005	Ages 35-64	All	All	-3.7	-5.9	-1.8
1979-1990	5005	Ages 35 and older	All	All	-1.7	-3.2	-0.6
1979-1990	5005	Ages 35 and older	All	Women	-0.6	-2	1
1979-1990	5005	Ages 35 and older	All	Men	-2.2	-3.2	-0.8
1979-1990	5005	Ages 35 and older	Black	All	-9999	-9999	-9999
1979-1990	5005	Ages 35 and older	Other	All	-9999	-9999	-9999
1979-1990	5005	Ages 35 and older	White	All	-1.6	-2.7	-0.6
1979-1990	5005	Ages 65 and older	All	All	-1.2	-2.8	0
1979-1990	5007	Ages 35-64	All	All	-1.5	-2.9	0.2
1979-1990	5007	Ages 35 and older	All	All	-1.5	-2.4	-0.6
1979-1990	5007	Ages 35 and older	All	Women	-1.2	-2.1	0
1979-1990	5007	Ages 35 and older	All	Men	-1.5	-2.5	-0.6
1979-1990	5007	Ages 35 and older	Black	All	-9999	-9999	-9999
1979-1990	5007	Ages 35 and older	Other	All	1.1	-2.4	5.3
1979-1990	5007	Ages 35 and older	White	All	-1.6	-2.4	-0.7
1979-1990	5007	Ages 65 and older	All	All	-1.5	-2.5	-0.5
1979-1990	5009	Ages 35-64	All	All	-3.1	-5.7	-1.2
1979-1990	5009	Ages 35 and older	All	All	-1.5	-2.9	-0.5
1979-1990	5009	Ages 35 and older	All	Women	-0.9	-2.3	0.7
1979-1990	5009	Ages 35 and older	All	Men	-1.6	-2.9	-0.5
1979-1990	5009	Ages 35 and older	Black	All	-9999	-9999	-9999
1979-1990	5009	Ages 35 and older	Other	All	-9999	-9999	-9999
1979-1990	5009	Ages 35 and older	White	All	-2	-3.6	-0.4
1979-1990	5009	Ages 65 and older	All	All	-1.2	-2.7	0
1979-1990	5011	Ages 35-64	All	All	-1.7	-4.2	0.5
1979-1990	5011	Ages 35 and older	All	All	-1.1	-2.9	0.4
1979-1990	5011	Ages 35 and older	All	Women	-1.1	-2.8	0.6
1979-1990	5011	Ages 35 and older	All	Men	-1.3	-2.8	0.1
1979-1990	5011	Ages 35 and older	Black	All	-0.3	-2.5	2.2
1979-1990	5011	Ages 35 and older	Other	All	-9999	-9999	-9999
1979-1990	5011	Ages 35 and older	White	All	-2	-3.1	-0.4
1979-1990	5011	Ages 65 and older	All	All	-1	-2.8	0.5
1979-1990	5013	Ages 35-64	All	All	-2.1	-5.2	0.4
1979-1990	5013	Ages 35 and older	All	All	-2.1	-4.5	-0.4
1979-1990	5013	Ages 35 and older	All	Women	-2	-3.6	-0.4
1979-1990	5013	Ages 35 and older	All	Men	-2.2	-3.6	-0.8
1979-1990	5013	Ages 35 and older	Black	All	0.7	-2.6	3.9
1979-1990	5013	Ages 35 and older	Other	All	-9999	-9999	-9999
1979-1990	5013	Ages 35 and older	White	All	-2.2	-4	0.2
1979-1990	5013	Ages 65 and older	All	All	-2.1	-4.6	-0.3
1979-1990	5015	Ages 35-64	All	All	-2.2	-4.2	-0.5
1979-1990	5015	Ages 35 and older	All	All	-1.6	-3.2	-0.2
1979-1990	5015	Ages 35 and older	All	Women	-1.1	-3	0.4
1979-1990	5015	Ages 35 and older	All	Men	-1.9	-3.2	-0.5
1979-1990	5015	Ages 35 and older	Black	All	-9999	-9999	-9999
1979-1990	5015	Ages 35 and older	Other	All	-9999	-9999	-9999
1979-1990	5015	Ages 35 and older	White	All	-1.5	-2.6	-0.3
1979-1990	5015	Ages 65 and older	All	All	-1.4	-3	0
1979-1990	5017	Ages 35-64	All	All	-2.6	-4.3	-0.7
1979-1990	5017	Ages 35 and older	All	All	-1.2	-2.6	0
1979-1990	5017	Ages 35 and older	All	Women	-0.8	-2.3	0.6
1979-1990	5017	Ages 35 and older	All	Men	-1.6	-2.7	-0.3
1979-1990	5017	Ages 35 and older	Black	All	-0.7	-2.3	1.4
1979-1990	5017	Ages 35 and older	Other	All	-9999	-9999	-9999
1979-1990	5017	Ages 35 and older	White	All	-1.6	-3.2	0.2
1979-1990	5017	Ages 65 and older	All	All	-0.9	-2.4	0.5
1979-1990	5019	Ages 35-64	All	All	-1	-3.1	0.4
1979-1990	5019	Ages 35 and older	All	All	-1.9	-3.5	-0.7
1979-1990	5019	Ages 35 and older	All	Women	-1.7	-3.7	0
1979-1990	5019	Ages 35 and older	All	Men	-2	-3.5	-0.3
1979-1990	5019	Ages 35 and older	Black	All	-1.7	-4.8	0.9
1979-1990	5019	Ages 35 and older	Other	All	-9999	-9999	-9999
1979-1990	5019	Ages 35 and older	White	All	-2.1	-3.1	-0.7
1979-1990	5019	Ages 65 and older	All	All	-2.1	-3.6	-0.6
1979-1990	5021	Ages 35-64	All	All	-2	-3.8	-0.1
1979-1990	5021	Ages 35 and older	All	All	-2.7	-4	-1.6
1979-1990	5021	Ages 35 and older	All	Women	-2.8	-4.4	-1
1979-1990	5021	Ages 35 and older	All	Men	-2.9	-4	-1.3
1979-1990	5021	Ages 35 and older	Black	All	-9999	-9999	-9999
1979-1990	5021	Ages 35 and older	Other	All	-9999	-9999	-9999
1979-1990	5021	Ages 35 and older	White	All	-2.1	-3.4	-0.8
1979-1990	5021	Ages 65 and older	All	All	-2.8	-4.3	-1.6
1979-1990	5023	Ages 35-64	All	All	-2.9	-4.8	-0.5
1979-1990	5023	Ages 35 and older	All	All	-2.4	-3.7	-0.7
1979-1990	5023	Ages 35 and older	All	Women	-1.9	-3.5	0.1
1979-1990	5023	Ages 35 and older	All	Men	-2.4	-3.9	-0.7
1979-1990	5023	Ages 35 and older	Black	All	-9999	-9999	-9999
1979-1990	5023	Ages 35 and older	Other	All	-9999	-9999	-9999
1979-1990	5023	Ages 35 and older	White	All	-2	-3.4	-0.6
1979-1990	5023	Ages 65 and older	All	All	-2.3	-3.7	-0.5
1979-1990	5025	Ages 35-64	All	All	-2.5	-4.5	-0.2
1979-1990	5025	Ages 35 and older	All	All	-1.7	-3.1	-0.1
1979-1990	5025	Ages 35 and older	All	Women	-1.7	-3.6	0.6
1979-1990	5025	Ages 35 and older	All	Men	-2.1	-3.7	-0.5
1979-1990	5025	Ages 35 and older	Black	All	-0.7	-2.9	2.1
1979-1990	5025	Ages 35 and older	Other	All	-9999	-9999	-9999
1979-1990	5025	Ages 35 and older	White	All	-1.8	-3.7	-0.9
1979-1990	5025	Ages 65 and older	All	All	-1.4	-2.9	0.1
1979-1990	5027	Ages 35-64	All	All	-0.5	-2.8	1.3
1979-1990	5027	Ages 35 and older	All	All	-0.8	-2	0.4
1979-1990	5027	Ages 35 and older	All	Women	-0.2	-1.5	1.5
1979-1990	5027	Ages 35 and older	All	Men	-0.6	-1.7	1.2
1979-1990	5027	Ages 35 and older	Black	All	2.1	-0.4	7.6
1979-1990	5027	Ages 35 and older	Other	All	-9999	-9999	-9999
1979-1990	5027	Ages 35 and older	White	All	-1.6	-3.2	0
1979-1990	5027	Ages 65 and older	All	All	-0.9	-2	0.5
1979-1990	5029	Ages 35-64	All	All	-2.7	-4.8	-0.6
1979-1990	5029	Ages 35 and older	All	All	-3.3	-4.6	-2.1
1979-1990	5029	Ages 35 and older	All	Women	-3	-4.6	-1.7
1979-1990	5029	Ages 35 and older	All	Men	-2.9	-4.5	-1.5
1979-1990	5029	Ages 35 and older	Black	All	-1.6	-3.8	1.3
1979-1990	5029	Ages 35 and older	Other	All	-9999	-9999	-9999
1979-1990	5029	Ages 35 and older	White	All	-3.8	-5.2	-2.2
1979-1990	5029	Ages 65 and older	All	All	-3.5	-4.7	-2.2
1979-1990	5031	Ages 35-64	All	All	-2.4	-4.1	-1
1979-1990	5031	Ages 35 and older	All	All	-2.1	-3.1	-1
1979-1990	5031	Ages 35 and older	All	Women	-1.7	-3	-0.7
1979-1990	5031	Ages 35 and older	All	Men	-2.2	-3.4	-1.2
1979-1990	5031	Ages 35 and older	Black	All	0.8	-2.5	3.2
1979-1990	5031	Ages 35 and older	Other	All	-0.7	-3.4	3
1979-1990	5031	Ages 35 and older	White	All	-2.1	-3.2	-0.9
1979-1990	5031	Ages 65 and older	All	All	-2	-3.1	-0.8
1979-1990	5033	Ages 35-64	All	All	2.7	0	4.8
1979-1990	5033	Ages 35 and older	All	All	3	1.4	4.5
1979-1990	5033	Ages 35 and older	All	Women	3.9	2.7	5.6
1979-1990	5033	Ages 35 and older	All	Men	2.3	1.1	3.8
1979-1990	5033	Ages 35 and older	Black	All	3.5	0.2	5.7
1979-1990	5033	Ages 35 and older	Other	All	2.8	-1.3	7.4
1979-1990	5033	Ages 35 and older	White	All	2.4	1.4	3.8
1979-1990	5033	Ages 65 and older	All	All	3	1.7	4.7
1979-1990	5035	Ages 35-64	All	All	-1.2	-2.6	0.8
1979-1990	5035	Ages 35 and older	All	All	0.2	-1	1.2
1979-1990	5035	Ages 35 and older	All	Women	0.8	-0.4	2.4
1979-1990	5035	Ages 35 and older	All	Men	-0.1	-1.1	1
1979-1990	5035	Ages 35 and older	Black	All	2.1	0.1	4.1
1979-1990	5035	Ages 35 and older	Other	All	-9999	-9999	-9999
1979-1990	5035	Ages 35 and older	White	All	-1.6	-2.6	-0.3
1979-1990	5035	Ages 65 and older	All	All	0.7	-0.5	1.8
1979-1990	5037	Ages 35-64	All	All	-2.2	-3.9	-0.7
1979-1990	5037	Ages 35 and older	All	All	-1.7	-2.9	-0.3
1979-1990	5037	Ages 35 and older	All	Women	-1.5	-3.1	0.3
1979-1990	5037	Ages 35 and older	All	Men	-1.7	-3.5	-0.3
1979-1990	5037	Ages 35 and older	Black	All	0.8	-2.2	3.3
1979-1990	5037	Ages 35 and older	Other	All	-9999	-9999	-9999
1979-1990	5037	Ages 35 and older	White	All	-2.7	-4	-1.2
1979-1990	5037	Ages 65 and older	All	All	-1.6	-2.9	0.1
1979-1990	5039	Ages 35-64	All	All	-2.3	-4.2	0.4
1979-1990	5039	Ages 35 and older	All	All	-2.7	-4	-0.6
1979-1990	5039	Ages 35 and older	All	Women	-2.8	-4.3	-1
1979-1990	5039	Ages 35 and older	All	Men	-2.7	-3.9	-1.1
1979-1990	5039	Ages 35 and older	Black	All	-1.5	-4.3	1.5
1979-1990	5039	Ages 35 and older	Other	All	-9999	-9999	-9999
1979-1990	5039	Ages 35 and older	White	All	-2.3	-4.7	-0.7
1979-1990	5039	Ages 65 and older	All	All	-2.8	-4.2	-0.7
1979-1990	5041	Ages 35-64	All	All	-1.5	-3.4	0.2
1979-1990	5041	Ages 35 and older	All	All	-0.9	-2.9	0.7
1979-1990	5041	Ages 35 and older	All	Women	-1	-2.5	0.3
1979-1990	5041	Ages 35 and older	All	Men	-1.2	-2.5	-0.2
1979-1990	5041	Ages 35 and older	Black	All	0.6	-2.1	3.2
1979-1990	5041	Ages 35 and older	Other	All	-9999	-9999	-9999
1979-1990	5041	Ages 35 and older	White	All	-2	-3.2	-0.3
1979-1990	5041	Ages 65 and older	All	All	-0.7	-2.9	0.9
1979-1990	5043	Ages 35-64	All	All	-3.4	-5	-1.4
1979-1990	5043	Ages 35 and older	All	All	-2.2	-3.8	-0.5
1979-1990	5043	Ages 35 and older	All	Women	-1.6	-3.7	0.1
1979-1990	5043	Ages 35 and older	All	Men	-2.1	-4	-0.7
1979-1990	5043	Ages 35 and older	Black	All	0.7	-1.1	4.1
1979-1990	5043	Ages 35 and older	Other	All	-9999	-9999	-9999
1979-1990	5043	Ages 35 and older	White	All	-2.2	-3.4	-1.1
1979-1990	5043	Ages 65 and older	All	All	-1.9	-3.6	-0.2
1979-1990	5045	Ages 35-64	All	All	-4	-5.9	-2.5
1979-1990	5045	Ages 35 and older	All	All	-3.5	-4.8	-2.4
1979-1990	5045	Ages 35 and older	All	Women	-3.3	-4.6	-1.9
1979-1990	5045	Ages 35 and older	All	Men	-3.6	-5.1	-2.5
1979-1990	5045	Ages 35 and older	Black	All	-1	-3.6	1.4
1979-1990	5045	Ages 35 and older	Other	All	-9999	-9999	-9999
1979-1990	5045	Ages 35 and older	White	All	-3.8	-4.9	-2.4
1979-1990	5045	Ages 65 and older	All	All	-3.5	-4.8	-2.3
1979-1990	5047	Ages 35-64	All	All	0.2	-3.1	2
1979-1990	5047	Ages 35 and older	All	All	0.1	-1.4	1.6
1979-1990	5047	Ages 35 and older	All	Women	0.7	-1.3	2.6
1979-1990	5047	Ages 35 and older	All	Men	-0.2	-1.8	1.4
1979-1990	5047	Ages 35 and older	Black	All	-9999	-9999	-9999
1979-1990	5047	Ages 35 and older	Other	All	-9999	-9999	-9999
1979-1990	5047	Ages 35 and older	White	All	-0.5	-2.3	0.8
1979-1990	5047	Ages 65 and older	All	All	0.2	-1.4	1.8
1979-1990	5049	Ages 35-64	All	All	-4.2	-6	-1.5
1979-1990	5049	Ages 35 and older	All	All	-2.8	-4.3	-1.2
1979-1990	5049	Ages 35 and older	All	Women	-2.8	-4.3	-0.9
1979-1990	5049	Ages 35 and older	All	Men	-3.9	-5.3	-2.5
1979-1990	5049	Ages 35 and older	Black	All	-9999	-9999	-9999
1979-1990	5049	Ages 35 and older	Other	All	-9999	-9999	-9999
1979-1990	5049	Ages 35 and older	White	All	-3.2	-4.2	-1.6
1979-1990	5049	Ages 65 and older	All	All	-2.5	-4.1	-0.8
1979-1990	5051	Ages 35-64	All	All	-6.9	-8.3	-5.2
1979-1990	5051	Ages 35 and older	All	All	-5	-5.8	-4.1
1979-1990	5051	Ages 35 and older	All	Women	-4.2	-5.2	-3.3
1979-1990	5051	Ages 35 and older	All	Men	-5.1	-6	-4.2
1979-1990	5051	Ages 35 and older	Black	All	-5.1	-7.1	-2.5
1979-1990	5051	Ages 35 and older	Other	All	-9999	-9999	-9999
1979-1990	5051	Ages 35 and older	White	All	-4.9	-5.7	-4.2
1979-1990	5051	Ages 65 and older	All	All	-4.5	-5.3	-3.5
1979-1990	5053	Ages 35-64	All	All	-3.5	-5.8	-1.4
1979-1990	5053	Ages 35 and older	All	All	-1.5	-3.5	0.5
1979-1990	5053	Ages 35 and older	All	Women	-1.1	-3.1	1
1979-1990	5053	Ages 35 and older	All	Men	-2.2	-3.9	-0.4
1979-1990	5053	Ages 35 and older	Black	All	-0.9	-2.6	2.5
1979-1990	5053	Ages 35 and older	Other	All	-9999	-9999	-9999
1979-1990	5053	Ages 35 and older	White	All	-1.7	-3.2	-0.4
1979-1990	5053	Ages 65 and older	All	All	-1.1	-3	1
1979-1990	5055	Ages 35-64	All	All	-1.6	-3.7	0.9
1979-1990	5055	Ages 35 and older	All	All	-2.5	-3.9	-1
1979-1990	5055	Ages 35 and older	All	Women	-2.5	-4	-1
1979-1990	5055	Ages 35 and older	All	Men	-2.1	-3.6	-1
1979-1990	5055	Ages 35 and older	Black	All	-9999	-9999	-9999
1979-1990	5055	Ages 35 and older	Other	All	-9999	-9999	-9999
1979-1990	5055	Ages 35 and older	White	All	-2.5	-3.7	-1.5
1979-1990	5055	Ages 65 and older	All	All	-2.7	-4.2	-1.3
1979-1990	5057	Ages 35-64	All	All	-1.3	-2.8	0.2
1979-1990	5057	Ages 35 and older	All	All	-1.4	-2.9	-0.2
1979-1990	5057	Ages 35 and older	All	Women	-1.6	-3	-0.2
1979-1990	5057	Ages 35 and older	All	Men	-1.5	-2.8	-0.3
1979-1990	5057	Ages 35 and older	Black	All	-1	-2.5	1.1
1979-1990	5057	Ages 35 and older	Other	All	-9999	-9999	-9999
1979-1990	5057	Ages 35 and older	White	All	-1.6	-2.8	-0.7
1979-1990	5057	Ages 65 and older	All	All	-1.4	-3.1	0.1
1979-1990	5059	Ages 35-64	All	All	-1.9	-3.8	0
1979-1990	5059	Ages 35 and older	All	All	-1.9	-3.2	-0.7
1979-1990	5059	Ages 35 and older	All	Women	-1.4	-2.8	0.3
1979-1990	5059	Ages 35 and older	All	Men	-1.8	-2.9	-0.6
1979-1990	5059	Ages 35 and older	Black	All	-0.1	-3	1.9
1979-1990	5059	Ages 35 and older	Other	All	-9999	-9999	-9999
1979-1990	5059	Ages 35 and older	White	All	-2.1	-3.3	-0.5
1979-1990	5059	Ages 65 and older	All	All	-1.9	-3.4	-0.7
1979-1990	5061	Ages 35-64	All	All	-0.4	-2.6	1.7
1979-1990	5061	Ages 35 and older	All	All	-0.5	-2	0.9
1979-1990	5061	Ages 35 and older	All	Women	-0.2	-1.9	1.9
1979-1990	5061	Ages 35 and older	All	Men	-0.9	-2.2	1
1979-1990	5061	Ages 35 and older	Black	All	0.2	-1.7	2.9
1979-1990	5061	Ages 35 and older	Other	All	-9999	-9999	-9999
1979-1990	5061	Ages 35 and older	White	All	0.1	-1.9	1.4
1979-1990	5061	Ages 65 and older	All	All	-0.5	-2.2	1.1
1979-1990	5063	Ages 35-64	All	All	-3.5	-5.1	-1.2
1979-1990	5063	Ages 35 and older	All	All	-3.7	-4.8	-2.2
1979-1990	5063	Ages 35 and older	All	Women	-3.3	-5	-2.2
1979-1990	5063	Ages 35 and older	All	Men	-4	-5.1	-2.9
1979-1990	5063	Ages 35 and older	Black	All	-1.2	-3.9	3.1
1979-1990	5063	Ages 35 and older	Other	All	-9999	-9999	-9999
1979-1990	5063	Ages 35 and older	White	All	-3.9	-5.3	-2.3
1979-1990	5063	Ages 65 and older	All	All	-3.7	-5	-2.1
1979-1990	5065	Ages 35-64	All	All	-2.4	-4.2	-0.6
1979-1990	5065	Ages 35 and older	All	All	-1.1	-2.5	0.2
1979-1990	5065	Ages 35 and older	All	Women	-0.1	-1.9	1.5
1979-1990	5065	Ages 35 and older	All	Men	-1.7	-3.1	-0.3
1979-1990	5065	Ages 35 and older	Black	All	-9999	-9999	-9999
1979-1990	5065	Ages 35 and older	Other	All	-9999	-9999	-9999
1979-1990	5065	Ages 35 and older	White	All	-1.3	-2.4	0.3
1979-1990	5065	Ages 65 and older	All	All	-0.7	-2.2	0.8
1979-1990	5067	Ages 35-64	All	All	-1.2	-2.9	0.7
1979-1990	5067	Ages 35 and older	All	All	-1.8	-3.1	-0.5
1979-1990	5067	Ages 35 and older	All	Women	-1.8	-3.4	-0.4
1979-1990	5067	Ages 35 and older	All	Men	-1.9	-3.5	-0.6
1979-1990	5067	Ages 35 and older	Black	All	0.7	-1.5	2.6
1979-1990	5067	Ages 35 and older	Other	All	-9999	-9999	-9999
1979-1990	5067	Ages 35 and older	White	All	-2	-3.3	-0.7
1979-1990	5067	Ages 65 and older	All	All	-2	-3.4	-0.6
1979-1990	5069	Ages 35-64	All	All	-2.3	-3.7	-1
1979-1990	5069	Ages 35 and older	All	All	-1.6	-2.5	-0.7
1979-1990	5069	Ages 35 and older	All	Women	-1.2	-2.2	-0.2
1979-1990	5069	Ages 35 and older	All	Men	-1.9	-3	-1
1979-1990	5069	Ages 35 and older	Black	All	-0.1	-1.3	1.3
1979-1990	5069	Ages 35 and older	Other	All	-2.9	-5.9	0.3
1979-1990	5069	Ages 35 and older	White	All	-2.8	-3.6	-1.6
1979-1990	5069	Ages 65 and older	All	All	-1.4	-2.4	-0.4
1979-1990	5071	Ages 35-64	All	All	-1.6	-3.9	0.5
1979-1990	5071	Ages 35 and older	All	All	-0.9	-2.5	0.4
1979-1990	5071	Ages 35 and older	All	Women	-0.5	-2.2	1.3
1979-1990	5071	Ages 35 and older	All	Men	-1.3	-2.7	0.1
1979-1990	5071	Ages 35 and older	Black	All	-9999	-9999	-9999
1979-1990	5071	Ages 35 and older	Other	All	-9999	-9999	-9999
1979-1990	5071	Ages 35 and older	White	All	-1.1	-2.2	0.1
1979-1990	5071	Ages 65 and older	All	All	-0.8	-2.4	0.5
1979-1990	5073	Ages 35-64	All	All	-0.1	-2.1	1.9
1979-1990	5073	Ages 35 and older	All	All	-0.4	-1.8	1.1
1979-1990	5073	Ages 35 and older	All	Women	0.1	-2.2	1.8
1979-1990	5073	Ages 35 and older	All	Men	-0.3	-2.3	1.3
1979-1990	5073	Ages 35 and older	Black	All	2.4	-0.5	5.1
1979-1990	5073	Ages 35 and older	Other	All	-9999	-9999	-9999
1979-1990	5073	Ages 35 and older	White	All	-1	-2.4	0.3
1979-1990	5073	Ages 65 and older	All	All	-0.5	-2	1.1
1979-1990	5075	Ages 35-64	All	All	-1.7	-3.7	-0.1
1979-1990	5075	Ages 35 and older	All	All	-1.9	-3.3	-0.6
1979-1990	5075	Ages 35 and older	All	Women	-2	-3.3	-0.3
1979-1990	5075	Ages 35 and older	All	Men	-2.2	-3.2	-0.8
1979-1990	5075	Ages 35 and older	Black	All	-9999	-9999	-9999
1979-1990	5075	Ages 35 and older	Other	All	-9999	-9999	-9999
1979-1990	5075	Ages 35 and older	White	All	-1.6	-3	-0.3
1979-1990	5075	Ages 65 and older	All	All	-2	-3.4	-0.5
1979-1990	5077	Ages 35-64	All	All	-0.7	-2.3	1.6
1979-1990	5077	Ages 35 and older	All	All	0	-1.5	1.7
1979-1990	5077	Ages 35 and older	All	Women	0.4	-1.5	2.8
1979-1990	5077	Ages 35 and older	All	Men	-0.2	-1.7	1.8
1979-1990	5077	Ages 35 and older	Black	All	0.8	-1.7	3.1
1979-1990	5077	Ages 35 and older	Other	All	-9999	-9999	-9999
1979-1990	5077	Ages 35 and older	White	All	-1	-2.4	0.5
1979-1990	5077	Ages 65 and older	All	All	0.2	-1.3	2
1979-1990	5079	Ages 35-64	All	All	-1.2	-3.7	0.8
1979-1990	5079	Ages 35 and older	All	All	-0.5	-2	1.6
1979-1990	5079	Ages 35 and older	All	Women	0.1	-1.3	2.1
1979-1990	5079	Ages 35 and older	All	Men	-0.5	-1.8	1.4
1979-1990	5079	Ages 35 and older	Black	All	3.6	0.8	6
1979-1990	5079	Ages 35 and older	Other	All	-9999	-9999	-9999
1979-1990	5079	Ages 35 and older	White	All	-0.3	-1.9	2
1979-1990	5079	Ages 65 and older	All	All	-0.3	-1.8	2.1
1979-1990	5081	Ages 35-64	All	All	-1.5	-4	0.3
1979-1990	5081	Ages 35 and older	All	All	-1.8	-3	-0.5
1979-1990	5081	Ages 35 and older	All	Women	-1.6	-3.5	-0.2
1979-1990	5081	Ages 35 and older	All	Men	-1.8	-3.6	-0.6
1979-1990	5081	Ages 35 and older	Black	All	-0.4	-3.8	2.2
1979-1990	5081	Ages 35 and older	Other	All	-9999	-9999	-9999
1979-1990	5081	Ages 35 and older	White	All	-1.7	-3	-0.6
1979-1990	5081	Ages 65 and older	All	All	-1.8	-3.2	-0.5
1979-1990	5083	Ages 35-64	All	All	0.2	-1.9	2.3
1979-1990	5083	Ages 35 and older	All	All	-0.2	-1.5	1.7
1979-1990	5083	Ages 35 and older	All	Women	0.2	-1.2	1.6
1979-1990	5083	Ages 35 and older	All	Men	-0.3	-1.7	0.9
1979-1990	5083	Ages 35 and older	Black	All	-9999	-9999	-9999
1979-1990	5083	Ages 35 and older	Other	All	-9999	-9999	-9999
1979-1990	5083	Ages 35 and older	White	All	-0.6	-2.1	0.6
1979-1990	5083	Ages 65 and older	All	All	-0.2	-1.5	1.7
1979-1990	5085	Ages 35-64	All	All	-2.8	-4.4	-0.8
1979-1990	5085	Ages 35 and older	All	All	-1.9	-3.1	-0.7
1979-1990	5085	Ages 35 and older	All	Women	-1.6	-3.6	-0.4
1979-1990	5085	Ages 35 and older	All	Men	-2.3	-3.6	-1.1
1979-1990	5085	Ages 35 and older	Black	All	-0.2	-2.4	1.3
1979-1990	5085	Ages 35 and older	Other	All	-9999	-9999	-9999
1979-1990	5085	Ages 35 and older	White	All	-2.4	-3.5	-1.1
1979-1990	5085	Ages 65 and older	All	All	-1.7	-2.9	-0.5
1979-1990	5087	Ages 35-64	All	All	-3.2	-5.2	-0.9
1979-1990	5087	Ages 35 and older	All	All	-3.3	-5.1	-1.7
1979-1990	5087	Ages 35 and older	All	Women	-2.7	-4.3	-1
1979-1990	5087	Ages 35 and older	All	Men	-3.2	-4.7	-1.9
1979-1990	5087	Ages 35 and older	Black	All	-9999	-9999	-9999
1979-1990	5087	Ages 35 and older	Other	All	-9999	-9999	-9999
1979-1990	5087	Ages 35 and older	White	All	-3.3	-4.7	-1.5
1979-1990	5087	Ages 65 and older	All	All	-3.3	-5.1	-1.9
1979-1990	5089	Ages 35-64	All	All	-2.8	-5.5	-0.2
1979-1990	5089	Ages 35 and older	All	All	-1.6	-3.5	0.5
1979-1990	5089	Ages 35 and older	All	Women	-0.9	-2.6	0.7
1979-1990	5089	Ages 35 and older	All	Men	-2.1	-3.4	-0.5
1979-1990	5089	Ages 35 and older	Black	All	-9999	-9999	-9999
1979-1990	5089	Ages 35 and older	Other	All	-9999	-9999	-9999
1979-1990	5089	Ages 35 and older	White	All	-1.8	-3.1	-0.4
1979-1990	5089	Ages 65 and older	All	All	-1.3	-3.2	0.9
1979-1990	5091	Ages 35-64	All	All	-2	-3.5	-0.2
1979-1990	5091	Ages 35 and older	All	All	-1.8	-2.9	-0.5
1979-1990	5091	Ages 35 and older	All	Women	-1.5	-3	-0.1
1979-1990	5091	Ages 35 and older	All	Men	-1.7	-3	-0.7
1979-1990	5091	Ages 35 and older	Black	All	-1.7	-4.4	0.4
1979-1990	5091	Ages 35 and older	Other	All	-9999	-9999	-9999
1979-1990	5091	Ages 35 and older	White	All	-2.1	-3.1	-1
1979-1990	5091	Ages 65 and older	All	All	-1.7	-3	-0.2
1979-1990	5093	Ages 35-64	All	All	-2	-3.5	-0.2
1979-1990	5093	Ages 35 and older	All	All	-1.6	-2.7	-0.7
1979-1990	5093	Ages 35 and older	All	Women	-1	-2	0.2
1979-1990	5093	Ages 35 and older	All	Men	-1.5	-2.4	-0.1
1979-1990	5093	Ages 35 and older	Black	All	-0.5	-2.5	1.7
1979-1990	5093	Ages 35 and older	Other	All	-9999	-9999	-9999
1979-1990	5093	Ages 35 and older	White	All	-2.3	-3.2	-1
1979-1990	5093	Ages 65 and older	All	All	-1.5	-2.7	-0.5
1979-1990	5095	Ages 35-64	All	All	-0.3	-2.2	1.5
1979-1990	5095	Ages 35 and older	All	All	-0.7	-2.2	0.9
1979-1990	5095	Ages 35 and older	All	Women	-0.6	-2.1	1
1979-1990	5095	Ages 35 and older	All	Men	-0.8	-2.1	0.4
1979-1990	5095	Ages 35 and older	Black	All	1	-0.8	3.3
1979-1990	5095	Ages 35 and older	Other	All	-9999	-9999	-9999
1979-1990	5095	Ages 35 and older	White	All	-2.1	-3.8	-0.4
1979-1990	5095	Ages 65 and older	All	All	-0.8	-2.4	1.1
1979-1990	5097	Ages 35-64	All	All	-3.6	-5.5	-1.4
1979-1990	5097	Ages 35 and older	All	All	-2.9	-4.1	-1.1
1979-1990	5097	Ages 35 and older	All	Women	-2.4	-3.6	-0.3
1979-1990	5097	Ages 35 and older	All	Men	-2.9	-4.2	-1.5
1979-1990	5097	Ages 35 and older	Black	All	-9999	-9999	-9999
1979-1990	5097	Ages 35 and older	Other	All	-9999	-9999	-9999
1979-1990	5097	Ages 35 and older	White	All	-1.2	-3.1	0.5
1979-1990	5097	Ages 65 and older	All	All	-2.6	-4.2	-0.9
1979-1990	5099	Ages 35-64	All	All	-0.9	-3.4	1.2
1979-1990	5099	Ages 35 and older	All	All	-2	-3.3	0
1979-1990	5099	Ages 35 and older	All	Women	-2	-4	-0.3
1979-1990	5099	Ages 35 and older	All	Men	-2	-3.7	-0.4
1979-1990	5099	Ages 35 and older	Black	All	-1.9	-5.1	0.3
1979-1990	5099	Ages 35 and older	Other	All	-9999	-9999	-9999
1979-1990	5099	Ages 35 and older	White	All	-3.1	-4.6	-1.3
1979-1990	5099	Ages 65 and older	All	All	-2.3	-3.5	-0.3
1979-1990	5101	Ages 35-64	All	All	-1.1	-3.5	1.1
1979-1990	5101	Ages 35 and older	All	All	-0.2	-2	1.3
1979-1990	5101	Ages 35 and older	All	Women	0.4	-1.9	3.2
1979-1990	5101	Ages 35 and older	All	Men	-0.3	-2	1.6
1979-1990	5101	Ages 35 and older	Black	All	-9999	-9999	-9999
1979-1990	5101	Ages 35 and older	Other	All	-9999	-9999	-9999
1979-1990	5101	Ages 35 and older	White	All	-0.6	-1.9	0.9
1979-1990	5101	Ages 65 and older	All	All	0	-1.9	1.7
1979-1990	5103	Ages 35-64	All	All	-0.9	-2.6	0.6
1979-1990	5103	Ages 35 and older	All	All	-1.8	-2.9	-0.7
1979-1990	5103	Ages 35 and older	All	Women	-2	-3.3	-0.4
1979-1990	5103	Ages 35 and older	All	Men	-1.9	-3	-0.6
1979-1990	5103	Ages 35 and older	Black	All	-1.5	-3.3	0.2
1979-1990	5103	Ages 35 and older	Other	All	-9999	-9999	-9999
1979-1990	5103	Ages 35 and older	White	All	-2.5	-3.4	-1.1
1979-1990	5103	Ages 65 and older	All	All	-2.1	-3.2	-0.8
1979-1990	5105	Ages 35-64	All	All	-3.4	-5.5	-0.9
1979-1990	5105	Ages 35 and older	All	All	-2.8	-4.4	-0.3
1979-1990	5105	Ages 35 and older	All	Women	-2.3	-4.1	-0.5
1979-1990	5105	Ages 35 and older	All	Men	-3	-4.7	-1.2
1979-1990	5105	Ages 35 and older	Black	All	-9999	-9999	-9999
1979-1990	5105	Ages 35 and older	Other	All	-9999	-9999	-9999
1979-1990	5105	Ages 35 and older	White	All	-3.2	-4.6	-1.4
1979-1990	5105	Ages 65 and older	All	All	-2.7	-4.4	0.1
1979-1990	5107	Ages 35-64	All	All	-0.2	-1.5	1.5
1979-1990	5107	Ages 35 and older	All	All	0.4	-0.6	1.6
1979-1990	5107	Ages 35 and older	All	Women	0	-1.3	1.3
1979-1990	5107	Ages 35 and older	All	Men	-0.1	-1.2	1.2
1979-1990	5107	Ages 35 and older	Black	All	2.8	1	4.6
1979-1990	5107	Ages 35 and older	Other	All	-9999	-9999	-9999
1979-1990	5107	Ages 35 and older	White	All	-2	-3.5	-0.7
1979-1990	5107	Ages 65 and older	All	All	0.6	-0.5	1.8
1979-1990	5109	Ages 35-64	All	All	-2.7	-5.1	0.1
1979-1990	5109	Ages 35 and older	All	All	-2.9	-4.6	-0.8
1979-1990	5109	Ages 35 and older	All	Women	-2.4	-4.2	-0.6
1979-1990	5109	Ages 35 and older	All	Men	-2.6	-4.3	-1.2
1979-1990	5109	Ages 35 and older	Black	All	-0.3	-2.6	2.9
1979-1990	5109	Ages 35 and older	Other	All	-9999	-9999	-9999
1979-1990	5109	Ages 35 and older	White	All	-2.4	-3.9	-0.8
1979-1990	5109	Ages 65 and older	All	All	-2.9	-4.7	-0.7
1979-1990	5111	Ages 35-64	All	All	-0.8	-2.6	1.4
1979-1990	5111	Ages 35 and older	All	All	-0.3	-1.5	0.8
1979-1990	5111	Ages 35 and older	All	Women	0.3	-2.1	1.7
1979-1990	5111	Ages 35 and older	All	Men	-0.4	-1.8	1
1979-1990	5111	Ages 35 and older	Black	All	1.6	-1.7	6.4
1979-1990	5111	Ages 35 and older	Other	All	-9999	-9999	-9999
1979-1990	5111	Ages 35 and older	White	All	-1	-2.2	0.2
1979-1990	5111	Ages 65 and older	All	All	-0.2	-1.6	1.1
1979-1990	5113	Ages 35-64	All	All	-1.6	-3.4	0.5
1979-1990	5113	Ages 35 and older	All	All	-2.3	-3.8	-0.8
1979-1990	5113	Ages 35 and older	All	Women	-1.9	-3.3	-0.3
1979-1990	5113	Ages 35 and older	All	Men	-2	-3.2	-0.8
1979-1990	5113	Ages 35 and older	Black	All	-9999	-9999	-9999
1979-1990	5113	Ages 35 and older	Other	All	-9999	-9999	-9999
1979-1990	5113	Ages 35 and older	White	All	-2.3	-3.3	-1.2
1979-1990	5113	Ages 65 and older	All	All	-2.5	-4.1	-0.9
1979-1990	5115	Ages 35-64	All	All	-2.5	-4.1	-1
1979-1990	5115	Ages 35 and older	All	All	-1.9	-3.3	-0.7
1979-1990	5115	Ages 35 and older	All	Women	-1.9	-3.4	-0.2
1979-1990	5115	Ages 35 and older	All	Men	-2.1	-3.2	-0.7
1979-1990	5115	Ages 35 and older	Black	All	-0.5	-4	2.3
1979-1990	5115	Ages 35 and older	Other	All	-3.5	-6.6	-1.2
1979-1990	5115	Ages 35 and older	White	All	-2.1	-3.1	-0.9
1979-1990	5115	Ages 65 and older	All	All	-1.8	-3.2	-0.4
1979-1990	5117	Ages 35-64	All	All	-2.1	-4.5	0.6
1979-1990	5117	Ages 35 and older	All	All	-1.7	-3.6	0.2
1979-1990	5117	Ages 35 and older	All	Women	-1.7	-4	0.1
1979-1990	5117	Ages 35 and older	All	Men	-2.3	-4.1	-0.7
1979-1990	5117	Ages 35 and older	Black	All	0.3	-3.6	3.2
1979-1990	5117	Ages 35 and older	Other	All	-9999	-9999	-9999
1979-1990	5117	Ages 35 and older	White	All	-3.4	-5.6	-1.8
1979-1990	5117	Ages 65 and older	All	All	-1.7	-3.5	0.2
1979-1990	5119	Ages 35-64	All	All	-4.6	-5.6	-3.5
1979-1990	5119	Ages 35 and older	All	All	-2.7	-3.3	-2.1
1979-1990	5119	Ages 35 and older	All	Women	-2.1	-2.8	-1.3
1979-1990	5119	Ages 35 and older	All	Men	-3.2	-3.8	-2.4
1979-1990	5119	Ages 35 and older	Black	All	-0.5	-1.7	0.8
1979-1990	5119	Ages 35 and older	Other	All	-9999	-9999	-9999
1979-1990	5119	Ages 35 and older	White	All	-3.2	-3.7	-2.5
1979-1990	5119	Ages 65 and older	All	All	-2.3	-2.9	-1.6
1979-1990	5121	Ages 35-64	All	All	-4.2	-6.7	-2.3
1979-1990	5121	Ages 35 and older	All	All	-4.6	-6.2	-3
1979-1990	5121	Ages 35 and older	All	Women	-4.4	-5.7	-2.4
1979-1990	5121	Ages 35 and older	All	Men	-4	-5.4	-2.8
1979-1990	5121	Ages 35 and older	Black	All	-9999	-9999	-9999
1979-1990	5121	Ages 35 and older	Other	All	-9999	-9999	-9999
1979-1990	5121	Ages 35 and older	White	All	-3.9	-4.9	-2.5
1979-1990	5121	Ages 65 and older	All	All	-4.6	-6.4	-3.1
1979-1990	5123	Ages 35-64	All	All	-1.1	-3.2	0.8
1979-1990	5123	Ages 35 and older	All	All	0.4	-1.3	1.7
1979-1990	5123	Ages 35 and older	All	Women	0.5	-0.8	1.9
1979-1990	5123	Ages 35 and older	All	Men	-0.1	-1.4	1.4
1979-1990	5123	Ages 35 and older	Black	All	2.3	-0.1	4.2
1979-1990	5123	Ages 35 and older	Other	All	-9999	-9999	-9999
1979-1990	5123	Ages 35 and older	White	All	-0.5	-2	0.7
1979-1990	5123	Ages 65 and older	All	All	0.8	-1	2.2
1979-1990	5125	Ages 35-64	All	All	-4.8	-6.3	-2.9
1979-1990	5125	Ages 35 and older	All	All	-3.2	-4.5	-2.2
1979-1990	5125	Ages 35 and older	All	Women	-2.6	-4	-0.8
1979-1990	5125	Ages 35 and older	All	Men	-3.6	-4.8	-2.1
1979-1990	5125	Ages 35 and older	Black	All	-3.1	-5.2	-0.4
1979-1990	5125	Ages 35 and older	Other	All	-9999	-9999	-9999
1979-1990	5125	Ages 35 and older	White	All	-3.3	-4.5	-2.2
1979-1990	5125	Ages 65 and older	All	All	-2.9	-4.3	-1.8
1979-1990	5127	Ages 35-64	All	All	-2.4	-4.2	-0.3
1979-1990	5127	Ages 35 and older	All	All	-2	-3.7	-0.6
1979-1990	5127	Ages 35 and older	All	Women	-1.5	-2.8	0.6
1979-1990	5127	Ages 35 and older	All	Men	-2	-3.3	-0.1
1979-1990	5127	Ages 35 and older	Black	All	-9999	-9999	-9999
1979-1990	5127	Ages 35 and older	Other	All	-9999	-9999	-9999
1979-1990	5127	Ages 35 and older	White	All	-2.2	-4.1	-1
1979-1990	5127	Ages 65 and older	All	All	-2	-3.8	-0.5
1979-1990	5129	Ages 35-64	All	All	-0.8	-3.6	1.8
1979-1990	5129	Ages 35 and older	All	All	0.8	-1.7	2.4
1979-1990	5129	Ages 35 and older	All	Women	1.5	-0.2	3.4
1979-1990	5129	Ages 35 and older	All	Men	0.4	-0.9	2.3
1979-1990	5129	Ages 35 and older	Black	All	-9999	-9999	-9999
1979-1990	5129	Ages 35 and older	Other	All	-9999	-9999	-9999
1979-1990	5129	Ages 35 and older	White	All	0	-1.5	1.7
1979-1990	5129	Ages 65 and older	All	All	1.1	-1.2	2.8
1979-1990	5131	Ages 35-64	All	All	1.4	-0.2	2.7
1979-1990	5131	Ages 35 and older	All	All	1.4	0.5	2.4
1979-1990	5131	Ages 35 and older	All	Women	1.7	0.7	2.7
1979-1990	5131	Ages 35 and older	All	Men	1.2	0.4	1.9
1979-1990	5131	Ages 35 and older	Black	All	4.5	1.3	9.8
1979-1990	5131	Ages 35 and older	Other	All	4.2	-2.7	8.1
1979-1990	5131	Ages 35 and older	White	All	1.3	0.4	2.1
1979-1990	5131	Ages 65 and older	All	All	1.4	0.5	2.4
1979-1990	5133	Ages 35-64	All	All	-0.4	-2.3	1.9
1979-1990	5133	Ages 35 and older	All	All	-0.5	-2.1	1.6
1979-1990	5133	Ages 35 and older	All	Women	0.7	-1.3	2.7
1979-1990	5133	Ages 35 and older	All	Men	-0.1	-2.1	1.6
1979-1990	5133	Ages 35 and older	Black	All	1.3	-1.4	3.6
1979-1990	5133	Ages 35 and older	Other	All	-9999	-9999	-9999
1979-1990	5133	Ages 35 and older	White	All	0	-1.4	1.5
1979-1990	5133	Ages 65 and older	All	All	-0.4	-2.2	1.6
1979-1990	5135	Ages 35-64	All	All	-3.4	-5	-1.6
1979-1990	5135	Ages 35 and older	All	All	-2.6	-4.2	-1.5
1979-1990	5135	Ages 35 and older	All	Women	-2.1	-3.6	-0.8
1979-1990	5135	Ages 35 and older	All	Men	-2.8	-4	-1.6
1979-1990	5135	Ages 35 and older	Black	All	-9999	-9999	-9999
1979-1990	5135	Ages 35 and older	Other	All	-9999	-9999	-9999
1979-1990	5135	Ages 35 and older	White	All	-2.4	-4	-1.1
1979-1990	5135	Ages 65 and older	All	All	-2.5	-4.1	-1.2
1979-1990	5137	Ages 35-64	All	All	-3.1	-5	-1.2
1979-1990	5137	Ages 35 and older	All	All	-2.3	-3.6	-0.7
1979-1990	5137	Ages 35 and older	All	Women	-1.3	-2.9	0.3
1979-1990	5137	Ages 35 and older	All	Men	-2.3	-3.8	-1
1979-1990	5137	Ages 35 and older	Black	All	-9999	-9999	-9999
1979-1990	5137	Ages 35 and older	Other	All	-9999	-9999	-9999
1979-1990	5137	Ages 35 and older	White	All	-1.9	-3.5	-0.4
1979-1990	5137	Ages 65 and older	All	All	-2	-3.5	-0.3
1979-1990	5139	Ages 35-64	All	All	-4.3	-5.9	-2.8
1979-1990	5139	Ages 35 and older	All	All	-3.9	-4.9	-2.8
1979-1990	5139	Ages 35 and older	All	Women	-3.4	-4.5	-2.2
1979-1990	5139	Ages 35 and older	All	Men	-3.7	-4.6	-2.7
1979-1990	5139	Ages 35 and older	Black	All	-4.1	-5.9	-2
1979-1990	5139	Ages 35 and older	Other	All	-9999	-9999	-9999
1979-1990	5139	Ages 35 and older	White	All	-3.7	-4.9	-2.5
1979-1990	5139	Ages 65 and older	All	All	-3.8	-4.9	-2.5
1979-1990	5141	Ages 35-64	All	All	-4	-6.1	-1.7
1979-1990	5141	Ages 35 and older	All	All	-4	-5.7	-2.3
1979-1990	5141	Ages 35 and older	All	Women	-4	-5.7	-2.5
1979-1990	5141	Ages 35 and older	All	Men	-4.1	-5.4	-2.6
1979-1990	5141	Ages 35 and older	Black	All	-9999	-9999	-9999
1979-1990	5141	Ages 35 and older	Other	All	-9999	-9999	-9999
1979-1990	5141	Ages 35 and older	White	All	-4.2	-6	-2.8
1979-1990	5141	Ages 65 and older	All	All	-3.9	-5.8	-2.2
1979-1990	5143	Ages 35-64	All	All	-4.6	-6.3	-3
1979-1990	5143	Ages 35 and older	All	All	-4.3	-5.2	-3.4
1979-1990	5143	Ages 35 and older	All	Women	-4.1	-5.3	-2.9
1979-1990	5143	Ages 35 and older	All	Men	-4.4	-5.4	-3.5
1979-1990	5143	Ages 35 and older	Black	All	-4.6	-7.4	-2
1979-1990	5143	Ages 35 and older	Other	All	-0.4	-5	3.5
1979-1990	5143	Ages 35 and older	White	All	-4.3	-5.2	-3.4
1979-1990	5143	Ages 65 and older	All	All	-4.3	-5.2	-3.3
1979-1990	5145	Ages 35-64	All	All	0.1	-1.6	1.7
1979-1990	5145	Ages 35 and older	All	All	-0.3	-1.4	0.9
1979-1990	5145	Ages 35 and older	All	Women	-0.2	-1.8	1.4
1979-1990	5145	Ages 35 and older	All	Men	-0.6	-1.9	0.7
1979-1990	5145	Ages 35 and older	Black	All	4.1	0.4	8.2
1979-1990	5145	Ages 35 and older	Other	All	2.3	-1	7.1
1979-1990	5145	Ages 35 and older	White	All	0.1	-1.3	1.1
1979-1990	5145	Ages 65 and older	All	All	-0.4	-1.6	0.9
1979-1990	5147	Ages 35-64	All	All	-1	-3.2	1.1
1979-1990	5147	Ages 35 and older	All	All	-0.9	-2.5	0.7
1979-1990	5147	Ages 35 and older	All	Women	-0.8	-2.6	0.9
1979-1990	5147	Ages 35 and older	All	Men	-0.9	-2.5	0.5
1979-1990	5147	Ages 35 and older	Black	All	0.6	-1.8	4
1979-1990	5147	Ages 35 and older	Other	All	-9999	-9999	-9999
1979-1990	5147	Ages 35 and older	White	All	-1.9	-3.5	0.2
1979-1990	5147	Ages 65 and older	All	All	-0.9	-2.5	1
1979-1990	5149	Ages 35-64	All	All	-2.9	-4.5	-1
1979-1990	5149	Ages 35 and older	All	All	-2.1	-3.2	-0.5
1979-1990	5149	Ages 35 and older	All	Women	-1.5	-3	-0.3
1979-1990	5149	Ages 35 and older	All	Men	-2.2	-3.5	-0.8
1979-1990	5149	Ages 35 and older	Black	All	0.1	-3	3.4
1979-1990	5149	Ages 35 and older	Other	All	-9999	-9999	-9999
1979-1990	5149	Ages 35 and older	White	All	-1.5	-3.1	0
1979-1990	5149	Ages 65 and older	All	All	-2	-3.3	-0.2
1979-1990	6001	Ages 35-64	All	All	-3.7	-4.4	-3
1979-1990	6001	Ages 35 and older	All	All	-3	-3.3	-2.7
1979-1990	6001	Ages 35 and older	All	Women	-2.7	-3.1	-2.2
1979-1990	6001	Ages 35 and older	All	Men	-3.4	-3.9	-3
1979-1990	6001	Ages 35 and older	Black	All	-1.2	-2.1	-0.3
1979-1990	6001	Ages 35 and older	Other	All	0.6	-1	2.3
1979-1990	6001	Ages 35 and older	White	All	-3.2	-3.5	-2.9
1979-1990	6001	Ages 65 and older	All	All	-2.9	-3.3	-2.6
1979-1990	6003	Ages 35-64	All	All	-5.7	-8.7	-3.6
1979-1990	6003	Ages 35 and older	All	All	-4.6	-6.4	-3
1979-1990	6003	Ages 35 and older	All	Women	-3.3	-5.7	-1.4
1979-1990	6003	Ages 35 and older	All	Men	-5.7	-7.5	-4.2
1979-1990	6003	Ages 35 and older	Black	All	-9999	-9999	-9999
1979-1990	6003	Ages 35 and older	Other	All	-9999	-9999	-9999
1979-1990	6003	Ages 35 and older	White	All	-2.2	-3.6	-0.6
1979-1990	6003	Ages 65 and older	All	All	-9999	-9999	-9999
1979-1990	6005	Ages 35-64	All	All	-5.2	-7.1	-3.2
1979-1990	6005	Ages 35 and older	All	All	-4.4	-5.7	-3
1979-1990	6005	Ages 35 and older	All	Women	-3.6	-5.2	-2.2
1979-1990	6005	Ages 35 and older	All	Men	-4.3	-5.6	-3.3
1979-1990	6005	Ages 35 and older	Black	All	-9999	-9999	-9999
1979-1990	6005	Ages 35 and older	Other	All	1	-2.6	4.6
1979-1990	6005	Ages 35 and older	White	All	-3.7	-5.1	-2.3
1979-1990	6005	Ages 65 and older	All	All	-4.2	-5.6	-2.8
1979-1990	6007	Ages 35-64	All	All	-5	-6.5	-3.9
1979-1990	6007	Ages 35 and older	All	All	-4.2	-4.9	-3.6
1979-1990	6007	Ages 35 and older	All	Women	-3.7	-4.8	-2.9
1979-1990	6007	Ages 35 and older	All	Men	-4.5	-5.3	-3.8
1979-1990	6007	Ages 35 and older	Black	All	-3.8	-6.6	-1.7
1979-1990	6007	Ages 35 and older	Other	All	0.4	-2.7	3.5
1979-1990	6007	Ages 35 and older	White	All	-4.1	-5	-3.5
1979-1990	6007	Ages 65 and older	All	All	-4.1	-4.8	-3.4
1979-1990	6009	Ages 35-64	All	All	-4.6	-6.5	-2.5
1979-1990	6009	Ages 35 and older	All	All	-5.1	-6.5	-3.6
1979-1990	6009	Ages 35 and older	All	Women	-5.2	-6.9	-3.4
1979-1990	6009	Ages 35 and older	All	Men	-5.2	-6.7	-4
1979-1990	6009	Ages 35 and older	Black	All	-9999	-9999	-9999
1979-1990	6009	Ages 35 and older	Other	All	0.7	-3.1	5.7
1979-1990	6009	Ages 35 and older	White	All	-4.8	-6.2	-3.7
1979-1990	6009	Ages 65 and older	All	All	-5.1	-6.7	-3.6
1979-1990	6011	Ages 35-64	All	All	-4.1	-6.6	-2
1979-1990	6011	Ages 35 and older	All	All	-3.1	-5	-1.6
1979-1990	6011	Ages 35 and older	All	Women	-2.1	-3.8	-0.6
1979-1990	6011	Ages 35 and older	All	Men	-3.3	-5	-1.9
1979-1990	6011	Ages 35 and older	Black	All	-9999	-9999	-9999
1979-1990	6011	Ages 35 and older	Other	All	1.1	-4.3	5.5
1979-1990	6011	Ages 35 and older	White	All	-3.1	-4.7	-1.8
1979-1990	6011	Ages 65 and older	All	All	-3	-4.6	-1.5
1979-1990	6013	Ages 35-64	All	All	-3.9	-4.8	-3
1979-1990	6013	Ages 35 and older	All	All	-2.9	-3.4	-2.5
1979-1990	6013	Ages 35 and older	All	Women	-2.5	-3	-1.9
1979-1990	6013	Ages 35 and older	All	Men	-3.3	-3.9	-2.8
1979-1990	6013	Ages 35 and older	Black	All	-0.1	-1.6	1.2
1979-1990	6013	Ages 35 and older	Other	All	1.7	-1	4.7
1979-1990	6013	Ages 35 and older	White	All	-3.2	-3.6	-2.7
1979-1990	6013	Ages 65 and older	All	All	-2.8	-3.4	-2.3
1979-1990	6015	Ages 35-64	All	All	-2	-4.1	-0.1
1979-1990	6015	Ages 35 and older	All	All	-1.9	-3.4	0.3
1979-1990	6015	Ages 35 and older	All	Women	-1.4	-3.5	0.5
1979-1990	6015	Ages 35 and older	All	Men	-2.1	-4.2	-0.6
1979-1990	6015	Ages 35 and older	Black	All	-9999	-9999	-9999
1979-1990	6015	Ages 35 and older	Other	All	3	-1.6	6.6
1979-1990	6015	Ages 35 and older	White	All	-1.5	-2.9	0.4
1979-1990	6015	Ages 65 and older	All	All	-1.9	-3.5	0.7
1979-1990	6017	Ages 35-64	All	All	-4.8	-6.1	-3.3
1979-1990	6017	Ages 35 and older	All	All	-4.1	-5	-2.9
1979-1990	6017	Ages 35 and older	All	Women	-3.4	-4.8	-2.3
1979-1990	6017	Ages 35 and older	All	Men	-4.1	-5.3	-3.1
1979-1990	6017	Ages 35 and older	Black	All	4.6	1.6	10.4
1979-1990	6017	Ages 35 and older	Other	All	0.6	-3.2	6.8
1979-1990	6017	Ages 35 and older	White	All	-3.9	-5	-3
1979-1990	6017	Ages 65 and older	All	All	-4	-5	-2.8
1979-1990	6019	Ages 35-64	All	All	-3.6	-4.4	-2.7
1979-1990	6019	Ages 35 and older	All	All	-1.8	-2.2	-1.3
1979-1990	6019	Ages 35 and older	All	Women	-1.2	-1.6	-0.5
1979-1990	6019	Ages 35 and older	All	Men	-2.2	-2.7	-1.7
1979-1990	6019	Ages 35 and older	Black	All	-0.5	-2	1.3
1979-1990	6019	Ages 35 and older	Other	All	0	-1.9	2.5
1979-1990	6019	Ages 35 and older	White	All	-1.8	-2.3	-1.3
1979-1990	6019	Ages 65 and older	All	All	-1.5	-1.9	-0.9
1979-1990	6021	Ages 35-64	All	All	-4.3	-6.1	-1.8
1979-1990	6021	Ages 35 and older	All	All	-3.9	-5.3	-2.4
1979-1990	6021	Ages 35 and older	All	Women	-3.4	-4.8	-1.8
1979-1990	6021	Ages 35 and older	All	Men	-4.1	-5.4	-2.8
1979-1990	6021	Ages 35 and older	Black	All	-9999	-9999	-9999
1979-1990	6021	Ages 35 and older	Other	All	-2.4	-6.9	2.5
1979-1990	6021	Ages 35 and older	White	All	-4.5	-5.9	-3.2
1979-1990	6021	Ages 65 and older	All	All	-3.9	-5.4	-2.4
1979-1990	6023	Ages 35-64	All	All	-2.2	-4.2	-0.7
1979-1990	6023	Ages 35 and older	All	All	-3.1	-4	-2.2
1979-1990	6023	Ages 35 and older	All	Women	-3	-4.1	-1.8
1979-1990	6023	Ages 35 and older	All	Men	-3	-4	-1.9
1979-1990	6023	Ages 35 and older	Black	All	-0.6	-2.4	2.3
1979-1990	6023	Ages 35 and older	Other	All	1.6	-2.4	6.2
1979-1990	6023	Ages 35 and older	White	All	-3.3	-4.1	-2.5
1979-1990	6023	Ages 65 and older	All	All	-3.3	-4.3	-2.3
1979-1990	6025	Ages 35-64	All	All	-3	-4.5	-1.1
1979-1990	6025	Ages 35 and older	All	All	-1.8	-2.7	-0.5
1979-1990	6025	Ages 35 and older	All	Women	-1.3	-2.4	0
1979-1990	6025	Ages 35 and older	All	Men	-2.1	-3.2	-1.2
1979-1990	6025	Ages 35 and older	Black	All	0.7	-1.6	3.5
1979-1990	6025	Ages 35 and older	Other	All	0	-3	2.6
1979-1990	6025	Ages 35 and older	White	All	-2.2	-3.2	-0.9
1979-1990	6025	Ages 65 and older	All	All	-1.5	-2.6	-0.3
1979-1990	6027	Ages 35-64	All	All	-3	-4.9	-1.5
1979-1990	6027	Ages 35 and older	All	All	-1.1	-2.6	0.4
1979-1990	6027	Ages 35 and older	All	Women	-0.7	-2.2	1
1979-1990	6027	Ages 35 and older	All	Men	-1.7	-3.2	-0.1
1979-1990	6027	Ages 35 and older	Black	All	-9999	-9999	-9999
1979-1990	6027	Ages 35 and older	Other	All	2.3	-0.6	5.3
1979-1990	6027	Ages 35 and older	White	All	-1.5	-2.9	0.4
1979-1990	6027	Ages 65 and older	All	All	-0.8	-2.2	0.8
1979-1990	6029	Ages 35-64	All	All	-3.3	-4	-2.4
1979-1990	6029	Ages 35 and older	All	All	-0.9	-1.4	-0.4
1979-1990	6029	Ages 35 and older	All	Women	-0.3	-0.9	0.3
1979-1990	6029	Ages 35 and older	All	Men	-1.3	-1.9	-0.8
1979-1990	6029	Ages 35 and older	Black	All	0.4	-1.4	2.8
1979-1990	6029	Ages 35 and older	Other	All	4.7	2.1	7.6
1979-1990	6029	Ages 35 and older	White	All	-1	-1.5	-0.4
1979-1990	6029	Ages 65 and older	All	All	-0.4	-0.9	0.2
1979-1990	6031	Ages 35-64	All	All	-2.6	-4.4	-1.1
1979-1990	6031	Ages 35 and older	All	All	-1.4	-2.5	-0.4
1979-1990	6031	Ages 35 and older	All	Women	-0.9	-2.3	0.2
1979-1990	6031	Ages 35 and older	All	Men	-1.8	-2.8	-0.7
1979-1990	6031	Ages 35 and older	Black	All	0.4	-1.8	2.8
1979-1990	6031	Ages 35 and older	Other	All	2.3	-1.9	5.5
1979-1990	6031	Ages 35 and older	White	All	-1.7	-2.7	-0.6
1979-1990	6031	Ages 65 and older	All	All	-1.2	-2.3	-0.1
1979-1990	6033	Ages 35-64	All	All	-3.6	-5	-1.7
1979-1990	6033	Ages 35 and older	All	All	-2.2	-3.3	-1.2
1979-1990	6033	Ages 35 and older	All	Women	-1.4	-3.1	-0.2
1979-1990	6033	Ages 35 and older	All	Men	-2.8	-3.9	-1.7
1979-1990	6033	Ages 35 and older	Black	All	-0.3	-2.3	2.5
1979-1990	6033	Ages 35 and older	Other	All	0.3	-3.2	2.6
1979-1990	6033	Ages 35 and older	White	All	-2.2	-3.3	-1
1979-1990	6033	Ages 65 and older	All	All	-2	-3.2	-0.9
1979-1990	6035	Ages 35-64	All	All	-3.7	-5.8	-1.9
1979-1990	6035	Ages 35 and older	All	All	-3.4	-5.1	-1.7
1979-1990	6035	Ages 35 and older	All	Women	-2.9	-4.3	-1.1
1979-1990	6035	Ages 35 and older	All	Men	-3.6	-4.8	-2.5
1979-1990	6035	Ages 35 and older	Black	All	0.9	-1.5	3
1979-1990	6035	Ages 35 and older	Other	All	1.5	-2.3	5.8
1979-1990	6035	Ages 35 and older	White	All	-3.5	-4.6	-1.9
1979-1990	6035	Ages 65 and older	All	All	-3.4	-5.1	-1.7
1979-1990	6037	Ages 35-64	All	All	-2.5	-2.8	-2.3
1979-1990	6037	Ages 35 and older	All	All	-1.4	-1.6	-1.3
1979-1990	6037	Ages 35 and older	All	Women	-0.8	-1	-0.7
1979-1990	6037	Ages 35 and older	All	Men	-2.2	-2.4	-2.1
1979-1990	6037	Ages 35 and older	Black	All	1	0.6	1.4
1979-1990	6037	Ages 35 and older	Other	All	1	0.2	1.7
1979-1990	6037	Ages 35 and older	White	All	-1.6	-1.7	-1.5
1979-1990	6037	Ages 65 and older	All	All	-1.3	-1.4	-1.1
1979-1990	6039	Ages 35-64	All	All	-4.4	-6	-2.9
1979-1990	6039	Ages 35 and older	All	All	-3.1	-4.1	-2
1979-1990	6039	Ages 35 and older	All	Women	-2.4	-3.7	-1.1
1979-1990	6039	Ages 35 and older	All	Men	-3.4	-4.8	-2
1979-1990	6039	Ages 35 and older	Black	All	-2	-5.1	-0.1
1979-1990	6039	Ages 35 and older	Other	All	1.8	-2.5	5.5
1979-1990	6039	Ages 35 and older	White	All	-3.3	-4.4	-2.2
1979-1990	6039	Ages 65 and older	All	All	-2.8	-3.9	-1.7
1979-1990	6041	Ages 35-64	All	All	-5.1	-6.9	-3.6
1979-1990	6041	Ages 35 and older	All	All	-3.1	-3.9	-2.3
1979-1990	6041	Ages 35 and older	All	Women	-2.5	-3.6	-1.4
1979-1990	6041	Ages 35 and older	All	Men	-3.7	-4.7	-2.8
1979-1990	6041	Ages 35 and older	Black	All	-2.7	-5.4	0.3
1979-1990	6041	Ages 35 and older	Other	All	2.3	-1.9	7.2
1979-1990	6041	Ages 35 and older	White	All	-2.9	-3.8	-2.3
1979-1990	6041	Ages 65 and older	All	All	-2.8	-3.6	-2
1979-1990	6043	Ages 35-64	All	All	-2.6	-4.8	-0.2
1979-1990	6043	Ages 35 and older	All	All	-2.1	-4	-0.7
1979-1990	6043	Ages 35 and older	All	Women	-1.9	-3.9	0
1979-1990	6043	Ages 35 and older	All	Men	-2.8	-4.2	-1.1
1979-1990	6043	Ages 35 and older	Black	All	-9999	-9999	-9999
1979-1990	6043	Ages 35 and older	Other	All	2.2	-1.9	7.6
1979-1990	6043	Ages 35 and older	White	All	-2.5	-4.1	-0.4
1979-1990	6043	Ages 65 and older	All	All	-2	-4	-0.5
1979-1990	6045	Ages 35-64	All	All	-4.5	-6.3	-2.6
1979-1990	6045	Ages 35 and older	All	All	-2.5	-3.5	-1.7
1979-1990	6045	Ages 35 and older	All	Women	-2.1	-3.2	-1
1979-1990	6045	Ages 35 and older	All	Men	-3	-4	-2
1979-1990	6045	Ages 35 and older	Black	All	-1.6	-5.5	1.4
1979-1990	6045	Ages 35 and older	Other	All	-1	-4.6	3
1979-1990	6045	Ages 35 and older	White	All	-2.7	-4.2	-1.6
1979-1990	6045	Ages 65 and older	All	All	-2.1	-3.2	-1.4
1979-1990	6047	Ages 35-64	All	All	-3.4	-4.6	-2.2
1979-1990	6047	Ages 35 and older	All	All	-2.9	-3.7	-2.1
1979-1990	6047	Ages 35 and older	All	Women	-2.3	-3.5	-1.2
1979-1990	6047	Ages 35 and older	All	Men	-3.3	-4.3	-2.4
1979-1990	6047	Ages 35 and older	Black	All	-1.1	-3.8	1.4
1979-1990	6047	Ages 35 and older	Other	All	0	-3.8	2.8
1979-1990	6047	Ages 35 and older	White	All	-2.9	-3.9	-2.1
1979-1990	6047	Ages 65 and older	All	All	-2.8	-3.7	-2
1979-1990	6049	Ages 35-64	All	All	-3	-5.4	-0.4
1979-1990	6049	Ages 35 and older	All	All	-2.7	-4.1	-1.5
1979-1990	6049	Ages 35 and older	All	Women	-2	-3.5	-0.5
1979-1990	6049	Ages 35 and older	All	Men	-3.3	-5	-1.6
1979-1990	6049	Ages 35 and older	Black	All	-9999	-9999	-9999
1979-1990	6049	Ages 35 and older	Other	All	-9999	-9999	-9999
1979-1990	6049	Ages 35 and older	White	All	-3.5	-6.5	-2
1979-1990	6049	Ages 65 and older	All	All	-2.6	-4.1	-1.5
1979-1990	6051	Ages 35-64	All	All	-4.7	-6.3	-3.1
1979-1990	6051	Ages 35 and older	All	All	-3	-4.7	-1.5
1979-1990	6051	Ages 35 and older	All	Women	-2.6	-5.4	-0.5
1979-1990	6051	Ages 35 and older	All	Men	-3.2	-5.8	-1.6
1979-1990	6051	Ages 35 and older	Black	All	-9999	-9999	-9999
1979-1990	6051	Ages 35 and older	Other	All	-9999	-9999	-9999
1979-1990	6051	Ages 35 and older	White	All	-3.9	-6	-1.9
1979-1990	6051	Ages 65 and older	All	All	-2.7	-4.5	-1.1
1979-1990	6053	Ages 35-64	All	All	-3.5	-4.7	-2.1
1979-1990	6053	Ages 35 and older	All	All	-2.6	-3.2	-1.8
1979-1990	6053	Ages 35 and older	All	Women	-1.9	-2.7	-1
1979-1990	6053	Ages 35 and older	All	Men	-3.1	-3.8	-2.2
1979-1990	6053	Ages 35 and older	Black	All	-1.9	-4.8	0.1
1979-1990	6053	Ages 35 and older	Other	All	1	-1.1	4.1
1979-1990	6053	Ages 35 and older	White	All	-2.7	-3.4	-1.9
1979-1990	6053	Ages 65 and older	All	All	-2.4	-3.1	-1.6
1979-1990	6055	Ages 35-64	All	All	-2.7	-4	-1
1979-1990	6055	Ages 35 and older	All	All	-1.8	-2.6	-0.9
1979-1990	6055	Ages 35 and older	All	Women	-1.2	-2.3	-0.2
1979-1990	6055	Ages 35 and older	All	Men	-1.8	-2.7	-1
1979-1990	6055	Ages 35 and older	Black	All	1.2	-1.4	3.6
1979-1990	6055	Ages 35 and older	Other	All	2.4	-1	6
1979-1990	6055	Ages 35 and older	White	All	-1.7	-2.5	-0.7
1979-1990	6055	Ages 65 and older	All	All	-1.6	-2.4	-0.7
1979-1990	6057	Ages 35-64	All	All	-5.4	-7.1	-3.6
1979-1990	6057	Ages 35 and older	All	All	-3.2	-4.3	-1.8
1979-1990	6057	Ages 35 and older	All	Women	-2.9	-4.1	-1.6
1979-1990	6057	Ages 35 and older	All	Men	-3.6	-4.7	-2.6
1979-1990	6057	Ages 35 and older	Black	All	-9999	-9999	-9999
1979-1990	6057	Ages 35 and older	Other	All	1.2	-2.1	4.9
1979-1990	6057	Ages 35 and older	White	All	-3.2	-4.2	-2
1979-1990	6057	Ages 65 and older	All	All	-2.7	-3.9	-1.3
1979-1990	6059	Ages 35-64	All	All	-4.6	-5.1	-4.1
1979-1990	6059	Ages 35 and older	All	All	-2.2	-2.5	-1.9
1979-1990	6059	Ages 35 and older	All	Women	-1.7	-2	-1.3
1979-1990	6059	Ages 35 and older	All	Men	-2.7	-3	-2.4
1979-1990	6059	Ages 35 and older	Black	All	-1.1	-3.1	0.6
1979-1990	6059	Ages 35 and older	Other	All	3.3	1.8	4.9
1979-1990	6059	Ages 35 and older	White	All	-2.1	-2.4	-1.8
1979-1990	6059	Ages 65 and older	All	All	-1.8	-2.1	-1.5
1979-1990	6061	Ages 35-64	All	All	-4.6	-5.8	-3.2
1979-1990	6061	Ages 35 and older	All	All	-3	-3.9	-2.1
1979-1990	6061	Ages 35 and older	All	Women	-2.1	-3.2	-1
1979-1990	6061	Ages 35 and older	All	Men	-3.4	-4.3	-2.4
1979-1990	6061	Ages 35 and older	Black	All	-3	-7.1	0.4
1979-1990	6061	Ages 35 and older	Other	All	2.3	-2.7	5.8
1979-1990	6061	Ages 35 and older	White	All	-3	-3.7	-2.1
1979-1990	6061	Ages 65 and older	All	All	-2.7	-3.7	-1.8
1979-1990	6063	Ages 35-64	All	All	-4.4	-6.7	-2.6
1979-1990	6063	Ages 35 and older	All	All	-3.8	-5.4	-2.2
1979-1990	6063	Ages 35 and older	All	Women	-2.8	-4.8	-1
1979-1990	6063	Ages 35 and older	All	Men	-3.9	-5.5	-2.7
1979-1990	6063	Ages 35 and older	Black	All	-9999	-9999	-9999
1979-1990	6063	Ages 35 and older	Other	All	2.4	-0.5	7.3
1979-1990	6063	Ages 35 and older	White	All	-4.2	-5.4	-2.2
1979-1990	6063	Ages 65 and older	All	All	-3.7	-5.3	-2
1979-1990	6065	Ages 35-64	All	All	-2.3	-3	-1.5
1979-1990	6065	Ages 35 and older	All	All	-1	-1.4	-0.7
1979-1990	6065	Ages 35 and older	All	Women	-0.2	-0.7	0.2
1979-1990	6065	Ages 35 and older	All	Men	-1.7	-2.1	-1.3
1979-1990	6065	Ages 35 and older	Black	All	0.6	-1.2	2.3
1979-1990	6065	Ages 35 and older	Other	All	1.4	-1	4.4
1979-1990	6065	Ages 35 and older	White	All	-1.1	-1.5	-0.8
1979-1990	6065	Ages 65 and older	All	All	-0.8	-1.2	-0.4
1979-1990	6067	Ages 35-64	All	All	-5	-5.7	-4.2
1979-1990	6067	Ages 35 and older	All	All	-2.9	-3.4	-2.6
1979-1990	6067	Ages 35 and older	All	Women	-2.2	-2.6	-1.7
1979-1990	6067	Ages 35 and older	All	Men	-3.6	-4.1	-3.2
1979-1990	6067	Ages 35 and older	Black	All	-3.2	-4.6	-1.6
1979-1990	6067	Ages 35 and older	Other	All	-2.3	-3.7	-0.8
1979-1990	6067	Ages 35 and older	White	All	-2.9	-3.3	-2.5
1979-1990	6067	Ages 65 and older	All	All	-2.6	-3	-2.2
1979-1990	6069	Ages 35-64	All	All	-3.4	-5.9	-1.4
1979-1990	6069	Ages 35 and older	All	All	-2.6	-4.3	-0.8
1979-1990	6069	Ages 35 and older	All	Women	-2	-3.3	-0.4
1979-1990	6069	Ages 35 and older	All	Men	-3.2	-4.8	-1.6
1979-1990	6069	Ages 35 and older	Black	All	-9999	-9999	-9999
1979-1990	6069	Ages 35 and older	Other	All	0.3	-3.1	2.9
1979-1990	6069	Ages 35 and older	White	All	-3.5	-4.9	-1.7
1979-1990	6069	Ages 65 and older	All	All	-2.4	-4.2	-0.7
1979-1990	6071	Ages 35-64	All	All	-2.3	-2.9	-1.6
1979-1990	6071	Ages 35 and older	All	All	-1	-1.4	-0.7
1979-1990	6071	Ages 35 and older	All	Women	-0.4	-0.9	0.1
1979-1990	6071	Ages 35 and older	All	Men	-1.5	-1.9	-1.1
1979-1990	6071	Ages 35 and older	Black	All	0.6	-0.7	2
1979-1990	6071	Ages 35 and older	Other	All	3.8	0.9	7.4
1979-1990	6071	Ages 35 and older	White	All	-1	-1.3	-0.6
1979-1990	6071	Ages 65 and older	All	All	-0.8	-1.2	-0.4
1979-1990	6073	Ages 35-64	All	All	-4	-4.5	-3.4
1979-1990	6073	Ages 35 and older	All	All	-1.9	-2.2	-1.7
1979-1990	6073	Ages 35 and older	All	Women	-1.1	-1.5	-0.7
1979-1990	6073	Ages 35 and older	All	Men	-2.7	-3	-2.4
1979-1990	6073	Ages 35 and older	Black	All	-0.4	-1.9	1.1
1979-1990	6073	Ages 35 and older	Other	All	1	-0.9	2.8
1979-1990	6073	Ages 35 and older	White	All	-1.9	-2.2	-1.7
1979-1990	6073	Ages 65 and older	All	All	-1.6	-1.8	-1.3
1979-1990	6075	Ages 35-64	All	All	-3.3	-4.1	-2.4
1979-1990	6075	Ages 35 and older	All	All	-3	-3.3	-2.7
1979-1990	6075	Ages 35 and older	All	Women	-2.6	-3.2	-2.1
1979-1990	6075	Ages 35 and older	All	Men	-3.3	-3.8	-2.8
1979-1990	6075	Ages 35 and older	Black	All	-0.1	-1.2	0.9
1979-1990	6075	Ages 35 and older	Other	All	-2.5	-3.6	-1.5
1979-1990	6075	Ages 35 and older	White	All	-2.8	-3.1	-2.4
1979-1990	6075	Ages 65 and older	All	All	-2.9	-3.3	-2.6
1979-1990	6077	Ages 35-64	All	All	-3.2	-4	-2.3
1979-1990	6077	Ages 35 and older	All	All	-2.7	-3.2	-2.2
1979-1990	6077	Ages 35 and older	All	Women	-2.2	-2.9	-1.6
1979-1990	6077	Ages 35 and older	All	Men	-3	-3.5	-2.4
1979-1990	6077	Ages 35 and older	Black	All	-1.8	-3.2	1
1979-1990	6077	Ages 35 and older	Other	All	0.5	-1.1	2.4
1979-1990	6077	Ages 35 and older	White	All	-2.8	-3.3	-2.3
1979-1990	6077	Ages 65 and older	All	All	-2.6	-3.1	-2
1979-1990	6079	Ages 35-64	All	All	-3.5	-4.8	-2.2
1979-1990	6079	Ages 35 and older	All	All	-2.2	-3	-1.6
1979-1990	6079	Ages 35 and older	All	Women	-1.6	-2.6	-0.7
1979-1990	6079	Ages 35 and older	All	Men	-2.5	-3.4	-1.7
1979-1990	6079	Ages 35 and older	Black	All	-1.5	-3.3	1
1979-1990	6079	Ages 35 and older	Other	All	2.7	-1.3	5.9
1979-1990	6079	Ages 35 and older	White	All	-2.2	-3	-1.5
1979-1990	6079	Ages 65 and older	All	All	-2	-2.9	-1.4
1979-1990	6081	Ages 35-64	All	All	-3.7	-4.5	-2.7
1979-1990	6081	Ages 35 and older	All	All	-3.3	-3.7	-2.8
1979-1990	6081	Ages 35 and older	All	Women	-3	-3.6	-2.4
1979-1990	6081	Ages 35 and older	All	Men	-3.6	-4.2	-3.1
1979-1990	6081	Ages 35 and older	Black	All	-1.4	-3.6	1
1979-1990	6081	Ages 35 and older	Other	All	1.4	-1	3.7
1979-1990	6081	Ages 35 and older	White	All	-3.3	-3.8	-2.9
1979-1990	6081	Ages 65 and older	All	All	-3.2	-3.7	-2.7
1979-1990	6083	Ages 35-64	All	All	-4.4	-5.5	-3.3
1979-1990	6083	Ages 35 and older	All	All	-3.1	-3.7	-2.5
1979-1990	6083	Ages 35 and older	All	Women	-2.7	-3.4	-1.9
1979-1990	6083	Ages 35 and older	All	Men	-3.5	-4.1	-2.9
1979-1990	6083	Ages 35 and older	Black	All	-0.3	-3.9	3.2
1979-1990	6083	Ages 35 and older	Other	All	-0.7	-4.8	2.8
1979-1990	6083	Ages 35 and older	White	All	-3.1	-3.8	-2.6
1979-1990	6083	Ages 65 and older	All	All	-2.9	-3.5	-2.3
1979-1990	6085	Ages 35-64	All	All	-5.1	-5.8	-4.4
1979-1990	6085	Ages 35 and older	All	All	-2.9	-3.3	-2.5
1979-1990	6085	Ages 35 and older	All	Women	-2.2	-2.7	-1.7
1979-1990	6085	Ages 35 and older	All	Men	-3.7	-4.1	-3.3
1979-1990	6085	Ages 35 and older	Black	All	-2.3	-4.4	-0.6
1979-1990	6085	Ages 35 and older	Other	All	-0.8	-2.4	0.9
1979-1990	6085	Ages 35 and older	White	All	-2.7	-3.1	-2.4
1979-1990	6085	Ages 65 and older	All	All	-2.5	-2.9	-2.1
1979-1990	6087	Ages 35-64	All	All	-4	-5.4	-2.8
1979-1990	6087	Ages 35 and older	All	All	-1.9	-2.6	-1.2
1979-1990	6087	Ages 35 and older	All	Women	-1	-1.8	0
1979-1990	6087	Ages 35 and older	All	Men	-3	-3.7	-2.1
1979-1990	6087	Ages 35 and older	Black	All	-1.7	-3.7	1.6
1979-1990	6087	Ages 35 and older	Other	All	0.8	-1.8	4
1979-1990	6087	Ages 35 and older	White	All	-2.2	-2.8	-1.5
1979-1990	6087	Ages 65 and older	All	All	-1.6	-2.3	-0.9
1979-1990	6089	Ages 35-64	All	All	-2.9	-4.4	-1.4
1979-1990	6089	Ages 35 and older	All	All	-2.3	-3	-1.3
1979-1990	6089	Ages 35 and older	All	Women	-1.6	-2.6	-0.3
1979-1990	6089	Ages 35 and older	All	Men	-2.8	-3.7	-1.9
1979-1990	6089	Ages 35 and older	Black	All	0.1	-2.4	2.7
1979-1990	6089	Ages 35 and older	Other	All	-0.2	-4.5	4.4
1979-1990	6089	Ages 35 and older	White	All	-2.1	-3	-1.3
1979-1990	6089	Ages 65 and older	All	All	-2.1	-3	-1.2
1979-1990	6091	Ages 35-64	All	All	-3.5	-6.2	-1.1
1979-1990	6091	Ages 35 and older	All	All	-2.7	-5.2	-0.2
1979-1990	6091	Ages 35 and older	All	Women	-3.4	-5.2	-1.2
1979-1990	6091	Ages 35 and older	All	Men	-4	-5.7	-2.7
1979-1990	6091	Ages 35 and older	Black	All	-9999	-9999	-9999
1979-1990	6091	Ages 35 and older	Other	All	-9999	-9999	-9999
1979-1990	6091	Ages 35 and older	White	All	-3.7	-5.8	-1.9
1979-1990	6091	Ages 65 and older	All	All	-2.6	-5	0.1
1979-1990	6093	Ages 35-64	All	All	-2.7	-4.3	-1.2
1979-1990	6093	Ages 35 and older	All	All	-1.8	-3	-0.7
1979-1990	6093	Ages 35 and older	All	Women	-1.3	-2.4	-0.1
1979-1990	6093	Ages 35 and older	All	Men	-2.4	-3.6	-1.1
1979-1990	6093	Ages 35 and older	Black	All	0.5	-2.1	4.6
1979-1990	6093	Ages 35 and older	Other	All	0.7	-2	3.4
1979-1990	6093	Ages 35 and older	White	All	-2.2	-3.2	-0.8
1979-1990	6093	Ages 65 and older	All	All	-1.7	-2.8	-0.3
1979-1990	6095	Ages 35-64	All	All	-4.6	-5.8	-3.4
1979-1990	6095	Ages 35 and older	All	All	-3.5	-4.3	-2.9
1979-1990	6095	Ages 35 and older	All	Women	-2.8	-3.8	-2
1979-1990	6095	Ages 35 and older	All	Men	-4.2	-4.9	-3.5
1979-1990	6095	Ages 35 and older	Black	All	-1.3	-4.1	0.6
1979-1990	6095	Ages 35 and older	Other	All	-1.7	-4.6	1
1979-1990	6095	Ages 35 and older	White	All	-3.5	-4.3	-2.7
1979-1990	6095	Ages 65 and older	All	All	-3.3	-4.1	-2.6
1979-1990	6097	Ages 35-64	All	All	-4.8	-6	-3.8
1979-1990	6097	Ages 35 and older	All	All	-3.2	-3.7	-2.6
1979-1990	6097	Ages 35 and older	All	Women	-2.7	-3.5	-2.1
1979-1990	6097	Ages 35 and older	All	Men	-3.6	-4.2	-3
1979-1990	6097	Ages 35 and older	Black	All	-1.9	-4.7	1
1979-1990	6097	Ages 35 and older	Other	All	1.5	-1.3	5.1
1979-1990	6097	Ages 35 and older	White	All	-3.2	-3.8	-2.7
1979-1990	6097	Ages 65 and older	All	All	-2.9	-3.5	-2.2
1979-1990	6099	Ages 35-64	All	All	-4	-5	-2.9
1979-1990	6099	Ages 35 and older	All	All	-2.6	-3.2	-1.9
1979-1990	6099	Ages 35 and older	All	Women	-2	-2.9	-1.3
1979-1990	6099	Ages 35 and older	All	Men	-3	-3.6	-2.4
1979-1990	6099	Ages 35 and older	Black	All	-2	-3.8	0
1979-1990	6099	Ages 35 and older	Other	All	1.2	-1.6	3.9
1979-1990	6099	Ages 35 and older	White	All	-2.6	-3.2	-2.1
1979-1990	6099	Ages 65 and older	All	All	-2.3	-2.9	-1.7
1979-1990	6101	Ages 35-64	All	All	-3.2	-5.2	-1.6
1979-1990	6101	Ages 35 and older	All	All	-2.6	-4	-1.5
1979-1990	6101	Ages 35 and older	All	Women	-2.5	-3.8	-1.3
1979-1990	6101	Ages 35 and older	All	Men	-3.2	-4.4	-2.1
1979-1990	6101	Ages 35 and older	Black	All	-1.5	-3.7	0.2
1979-1990	6101	Ages 35 and older	Other	All	0.3	-2	3
1979-1990	6101	Ages 35 and older	White	All	-2.6	-3.7	-1.6
1979-1990	6101	Ages 65 and older	All	All	-2.5	-3.8	-1.2
1979-1990	6103	Ages 35-64	All	All	-3.4	-5.1	-1.5
1979-1990	6103	Ages 35 and older	All	All	-3.5	-4.7	-2.4
1979-1990	6103	Ages 35 and older	All	Women	-3.5	-4.7	-2
1979-1990	6103	Ages 35 and older	All	Men	-4.2	-5.1	-3.2
1979-1990	6103	Ages 35 and older	Black	All	-9999	-9999	-9999
1979-1990	6103	Ages 35 and older	Other	All	2.5	-0.1	7.3
1979-1990	6103	Ages 35 and older	White	All	-3.6	-4.7	-2.3
1979-1990	6103	Ages 65 and older	All	All	-3.5	-4.8	-2.4
1979-1990	6105	Ages 35-64	All	All	-3	-5.3	-0.8
1979-1990	6105	Ages 35 and older	All	All	-2.4	-4	-0.2
1979-1990	6105	Ages 35 and older	All	Women	-2	-3.8	0.2
1979-1990	6105	Ages 35 and older	All	Men	-2.7	-4.2	-1.5
1979-1990	6105	Ages 35 and older	Black	All	-9999	-9999	-9999
1979-1990	6105	Ages 35 and older	Other	All	-2.8	-6.7	1.1
1979-1990	6105	Ages 35 and older	White	All	-3.8	-5.3	-1.9
1979-1990	6105	Ages 65 and older	All	All	-2.3	-3.7	0
1979-1990	6107	Ages 35-64	All	All	-2.2	-3.4	-1
1979-1990	6107	Ages 35 and older	All	All	-1.1	-1.7	-0.5
1979-1990	6107	Ages 35 and older	All	Women	-0.2	-1.1	0.6
1979-1990	6107	Ages 35 and older	All	Men	-1.7	-2.4	-1.1
1979-1990	6107	Ages 35 and older	Black	All	1.1	-1.9	3.9
1979-1990	6107	Ages 35 and older	Other	All	2.9	0.4	5.3
1979-1990	6107	Ages 35 and older	White	All	-1.3	-1.9	-0.6
1979-1990	6107	Ages 65 and older	All	All	-0.9	-1.6	-0.2
1979-1990	6109	Ages 35-64	All	All	-3.8	-5.5	-2
1979-1990	6109	Ages 35 and older	All	All	-2.9	-4.4	-1.4
1979-1990	6109	Ages 35 and older	All	Women	-2.6	-3.9	-1.2
1979-1990	6109	Ages 35 and older	All	Men	-3.2	-4.1	-2.3
1979-1990	6109	Ages 35 and older	Black	All	-9999	-9999	-9999
1979-1990	6109	Ages 35 and older	Other	All	-1.3	-5	2.2
1979-1990	6109	Ages 35 and older	White	All	-2.5	-3.5	-1.5
1979-1990	6109	Ages 65 and older	All	All	-2.7	-4.3	-1.2
1979-1990	6111	Ages 35-64	All	All	-4.2	-5.1	-3.3
1979-1990	6111	Ages 35 and older	All	All	-3.1	-3.6	-2.6
1979-1990	6111	Ages 35 and older	All	Women	-2.8	-3.4	-2.2
1979-1990	6111	Ages 35 and older	All	Men	-3.3	-3.8	-2.7
1979-1990	6111	Ages 35 and older	Black	All	0.2	-3.2	2.3
1979-1990	6111	Ages 35 and older	Other	All	2.5	0.1	5.3
1979-1990	6111	Ages 35 and older	White	All	-3.1	-3.6	-2.6
1979-1990	6111	Ages 65 and older	All	All	-2.9	-3.5	-2.4
1979-1990	6113	Ages 35-64	All	All	-4	-5.4	-2.7
1979-1990	6113	Ages 35 and older	All	All	-4.1	-4.9	-3.1
1979-1990	6113	Ages 35 and older	All	Women	-3.7	-4.9	-2.7
1979-1990	6113	Ages 35 and older	All	Men	-4.6	-5.4	-3.7
1979-1990	6113	Ages 35 and older	Black	All	-2.1	-4.6	1.3
1979-1990	6113	Ages 35 and older	Other	All	-1.1	-4.6	1.7
1979-1990	6113	Ages 35 and older	White	All	-4	-4.9	-3
1979-1990	6113	Ages 65 and older	All	All	-4.1	-5	-2.9
1979-1990	6115	Ages 35-64	All	All	-3.3	-4.6	-1.6
1979-1990	6115	Ages 35 and older	All	All	-2.8	-4	-1.6
1979-1990	6115	Ages 35 and older	All	Women	-2.5	-3.8	-1
1979-1990	6115	Ages 35 and older	All	Men	-3.1	-4.1	-2
1979-1990	6115	Ages 35 and older	Black	All	-0.5	-4.1	2.3
1979-1990	6115	Ages 35 and older	Other	All	-1	-4.1	3.1
1979-1990	6115	Ages 35 and older	White	All	-2.8	-3.7	-1.5
1979-1990	6115	Ages 65 and older	All	All	-2.7	-3.9	-1.3
1979-1990	8001	Ages 35-64	All	All	-3.4	-4.4	-2.3
1979-1990	8001	Ages 35 and older	All	All	-2.4	-3.3	-1.5
1979-1990	8001	Ages 35 and older	All	Women	-1.9	-2.9	-1
1979-1990	8001	Ages 35 and older	All	Men	-2.7	-3.6	-1.8
1979-1990	8001	Ages 35 and older	Black	All	0.6	-1.9	5.3
1979-1990	8001	Ages 35 and older	Other	All	1.4	-1.4	3.6
1979-1990	8001	Ages 35 and older	White	All	-2.5	-3.3	-1.6
1979-1990	8001	Ages 65 and older	All	All	-2.2	-3.2	-1.2
1979-1990	8003	Ages 35-64	All	All	-2.3	-4.8	-0.3
1979-1990	8003	Ages 35 and older	All	All	-2.5	-4.2	-1.1
1979-1990	8003	Ages 35 and older	All	Women	-2.4	-4.2	-0.4
1979-1990	8003	Ages 35 and older	All	Men	-2.4	-4.4	-1.1
1979-1990	8003	Ages 35 and older	Black	All	-9999	-9999	-9999
1979-1990	8003	Ages 35 and older	Other	All	-9999	-9999	-9999
1979-1990	8003	Ages 35 and older	White	All	-2.5	-4.3	-0.1
1979-1990	8003	Ages 65 and older	All	All	-2.5	-4.4	-1
1979-1990	8005	Ages 35-64	All	All	-5.5	-6.7	-4.3
1979-1990	8005	Ages 35 and older	All	All	-4.2	-4.8	-3.4
1979-1990	8005	Ages 35 and older	All	Women	-4	-5	-3
1979-1990	8005	Ages 35 and older	All	Men	-4.5	-5.3	-3.5
1979-1990	8005	Ages 35 and older	Black	All	-4.5	-7.7	-2.1
1979-1990	8005	Ages 35 and older	Other	All	-0.6	-3.5	3.5
1979-1990	8005	Ages 35 and older	White	All	-4.2	-5	-3.3
1979-1990	8005	Ages 65 and older	All	All	-3.9	-4.6	-3.1
1979-1990	8007	Ages 35-64	All	All	-4.3	-6	-1.5
1979-1990	8007	Ages 35 and older	All	All	-3.4	-5.2	-1.4
1979-1990	8007	Ages 35 and older	All	Women	-3.6	-5.3	-0.7
1979-1990	8007	Ages 35 and older	All	Men	-3.8	-5.5	-1.2
1979-1990	8007	Ages 35 and older	Black	All	-9999	-9999	-9999
1979-1990	8007	Ages 35 and older	Other	All	-9999	-9999	-9999
1979-1990	8007	Ages 35 and older	White	All	-2.7	-3.9	-0.5
1979-1990	8007	Ages 65 and older	All	All	-3.3	-5.2	-1.1
1979-1990	8009	Ages 35-64	All	All	-3	-4.6	-1.4
1979-1990	8009	Ages 35 and older	All	All	-1.4	-2.5	-0.1
1979-1990	8009	Ages 35 and older	All	Women	-1.8	-3.8	0.4
1979-1990	8009	Ages 35 and older	All	Men	-2.9	-4.9	-0.7
1979-1990	8009	Ages 35 and older	Black	All	-9999	-9999	-9999
1979-1990	8009	Ages 35 and older	Other	All	-9999	-9999	-9999
1979-1990	8009	Ages 35 and older	White	All	-1.5	-3	-0.2
1979-1990	8009	Ages 65 and older	All	All	-1	-2.2	0.3
1979-1990	8011	Ages 35-64	All	All	-2.8	-5.2	-0.2
1979-1990	8011	Ages 35 and older	All	All	-1.4	-3	0.2
1979-1990	8011	Ages 35 and older	All	Women	-0.8	-3.5	1.5
1979-1990	8011	Ages 35 and older	All	Men	-1.7	-4.5	0.1
1979-1990	8011	Ages 35 and older	Black	All	-9999	-9999	-9999
1979-1990	8011	Ages 35 and older	Other	All	-9999	-9999	-9999
1979-1990	8011	Ages 35 and older	White	All	-0.8	-2.8	1
1979-1990	8011	Ages 65 and older	All	All	-0.9	-2.6	0.5
1979-1990	8013	Ages 35-64	All	All	-3.5	-5	-1.9
1979-1990	8013	Ages 35 and older	All	All	-0.9	-1.9	0
1979-1990	8013	Ages 35 and older	All	Women	-0.2	-1	0.9
1979-1990	8013	Ages 35 and older	All	Men	-1.5	-2.4	-0.4
1979-1990	8013	Ages 35 and older	Black	All	-1.4	-3.7	1.2
1979-1990	8013	Ages 35 and older	Other	All	2.2	-1.2	5.3
1979-1990	8013	Ages 35 and older	White	All	-1	-2	-0.1
1979-1990	8013	Ages 65 and older	All	All	-0.5	-1.5	0.4
1979-1990	8015	Ages 35-64	All	All	-3.6	-5.8	-1.4
1979-1990	8015	Ages 35 and older	All	All	-2.7	-4.5	-0.8
1979-1990	8015	Ages 35 and older	All	Women	-2.4	-4.3	-0.6
1979-1990	8015	Ages 35 and older	All	Men	-3.1	-4.9	-1.6
1979-1990	8015	Ages 35 and older	Black	All	-9999	-9999	-9999
1979-1990	8015	Ages 35 and older	Other	All	-9999	-9999	-9999
1979-1990	8015	Ages 35 and older	White	All	-2.8	-4.8	-1.1
1979-1990	8015	Ages 65 and older	All	All	-2.5	-4.4	-0.5
1979-1990	8017	Ages 35-64	All	All	-3.9	-7.1	-1
1979-1990	8017	Ages 35 and older	All	All	-2.1	-4.3	-0.1
1979-1990	8017	Ages 35 and older	All	Women	-2.7	-6.2	0
1979-1990	8017	Ages 35 and older	All	Men	-3.8	-6.2	-1.8
1979-1990	8017	Ages 35 and older	Black	All	-9999	-9999	-9999
1979-1990	8017	Ages 35 and older	Other	All	-9999	-9999	-9999
1979-1990	8017	Ages 35 and older	White	All	-1.8	-4	-0.2
1979-1990	8017	Ages 65 and older	All	All	-1.8	-3.9	0.4
1979-1990	8019	Ages 35-64	All	All	-4	-6	-1.8
1979-1990	8019	Ages 35 and older	All	All	-3.8	-5.7	-1.6
1979-1990	8019	Ages 35 and older	All	Women	-2.6	-5.2	-0.2
1979-1990	8019	Ages 35 and older	All	Men	-3	-6	-1.3
1979-1990	8019	Ages 35 and older	Black	All	-9999	-9999	-9999
1979-1990	8019	Ages 35 and older	Other	All	-9999	-9999	-9999
1979-1990	8019	Ages 35 and older	White	All	-3.9	-5.2	-1.6
1979-1990	8019	Ages 65 and older	All	All	-3.7	-5.7	-1.3
1979-1990	8021	Ages 35-64	All	All	-1.9	-3.7	0.1
1979-1990	8021	Ages 35 and older	All	All	-1.9	-3.3	-0.7
1979-1990	8021	Ages 35 and older	All	Women	-1.6	-3.4	1.2
1979-1990	8021	Ages 35 and older	All	Men	-1.7	-2.9	0.3
1979-1990	8021	Ages 35 and older	Black	All	-9999	-9999	-9999
1979-1990	8021	Ages 35 and older	Other	All	-9999	-9999	-9999
1979-1990	8021	Ages 35 and older	White	All	-2.6	-4.7	-0.9
1979-1990	8021	Ages 65 and older	All	All	-1.9	-3.4	-0.6
1979-1990	8023	Ages 35-64	All	All	-3.7	-5.2	-1.1
1979-1990	8023	Ages 35 and older	All	All	-2.9	-4.5	-1.6
1979-1990	8023	Ages 35 and older	All	Women	-3.5	-5.1	-0.7
1979-1990	8023	Ages 35 and older	All	Men	-3.4	-5.1	-1.5
1979-1990	8023	Ages 35 and older	Black	All	-9999	-9999	-9999
1979-1990	8023	Ages 35 and older	Other	All	-9999	-9999	-9999
1979-1990	8023	Ages 35 and older	White	All	-3.1	-5.1	-1.2
1979-1990	8023	Ages 65 and older	All	All	-2.8	-4.6	-1.3
1979-1990	8025	Ages 35-64	All	All	-3.1	-5.8	-0.8
1979-1990	8025	Ages 35 and older	All	All	-2.1	-4.1	-0.2
1979-1990	8025	Ages 35 and older	All	Women	-2.4	-6.1	0.2
1979-1990	8025	Ages 35 and older	All	Men	-2.5	-5.1	-0.5
1979-1990	8025	Ages 35 and older	Black	All	-9999	-9999	-9999
1979-1990	8025	Ages 35 and older	Other	All	-9999	-9999	-9999
1979-1990	8025	Ages 35 and older	White	All	-2.7	-4.5	-0.9
1979-1990	8025	Ages 65 and older	All	All	-1.8	-3.8	0.1
1979-1990	8027	Ages 35-64	All	All	-4.6	-8	-2.3
1979-1990	8027	Ages 35 and older	All	All	-4	-6.9	-2.1
1979-1990	8027	Ages 35 and older	All	Women	-4.2	-6.3	-2.4
1979-1990	8027	Ages 35 and older	All	Men	-4.4	-5.9	-2.8
1979-1990	8027	Ages 35 and older	Black	All	-9999	-9999	-9999
1979-1990	8027	Ages 35 and older	Other	All	-9999	-9999	-9999
1979-1990	8027	Ages 35 and older	White	All	-3.8	-5.6	-1.6
1979-1990	8027	Ages 65 and older	All	All	-3.9	-6.8	-1.9
1979-1990	8029	Ages 35-64	All	All	-4.3	-6.8	-2
1979-1990	8029	Ages 35 and older	All	All	-2.9	-4.6	-1.2
1979-1990	8029	Ages 35 and older	All	Women	-2.2	-3.8	-0.1
1979-1990	8029	Ages 35 and older	All	Men	-3.2	-4.6	-1.8
1979-1990	8029	Ages 35 and older	Black	All	-9999	-9999	-9999
1979-1990	8029	Ages 35 and older	Other	All	-9999	-9999	-9999
1979-1990	8029	Ages 35 and older	White	All	-2.6	-3.9	-1.5
1979-1990	8029	Ages 65 and older	All	All	-2.6	-4.2	-0.7
1979-1990	8031	Ages 35-64	All	All	-2.8	-3.7	-1.8
1979-1990	8031	Ages 35 and older	All	All	-2.6	-3.1	-2.2
1979-1990	8031	Ages 35 and older	All	Women	-2.3	-2.8	-1.6
1979-1990	8031	Ages 35 and older	All	Men	-2.8	-3.4	-2.2
1979-1990	8031	Ages 35 and older	Black	All	-0.2	-1.8	1.3
1979-1990	8031	Ages 35 and older	Other	All	1.7	-2.3	4.5
1979-1990	8031	Ages 35 and older	White	All	-2.7	-3.2	-2.3
1979-1990	8031	Ages 65 and older	All	All	-2.6	-3.1	-2.1
1979-1990	8033	Ages 35-64	All	All	-3.5	-6.8	0.4
1979-1990	8033	Ages 35 and older	All	All	-2.2	-5.8	1.2
1979-1990	8033	Ages 35 and older	All	Women	-2.8	-5.2	-0.3
1979-1990	8033	Ages 35 and older	All	Men	-3.2	-5.2	-1
1979-1990	8033	Ages 35 and older	Black	All	-9999	-9999	-9999
1979-1990	8033	Ages 35 and older	Other	All	-9999	-9999	-9999
1979-1990	8033	Ages 35 and older	White	All	-2.7	-4.1	-0.4
1979-1990	8033	Ages 65 and older	All	All	-2	-5.6	1.4
1979-1990	8035	Ages 35-64	All	All	-4.6	-6.7	-2.9
1979-1990	8035	Ages 35 and older	All	All	-3.4	-5	-1.6
1979-1990	8035	Ages 35 and older	All	Women	-3.9	-5.8	-2.3
1979-1990	8035	Ages 35 and older	All	Men	-4.5	-6.2	-3.1
1979-1990	8035	Ages 35 and older	Black	All	-9999	-9999	-9999
1979-1990	8035	Ages 35 and older	Other	All	-9999	-9999	-9999
1979-1990	8035	Ages 35 and older	White	All	-4.2	-6.1	-2.6
1979-1990	8035	Ages 65 and older	All	All	-3.1	-4.9	-1.3
1979-1990	8037	Ages 35-64	All	All	-5.9	-8.3	-3.5
1979-1990	8037	Ages 35 and older	All	All	-5.2	-7.4	-3.6
1979-1990	8037	Ages 35 and older	All	Women	-3.7	-5.7	-1.2
1979-1990	8037	Ages 35 and older	All	Men	-4.1	-5.7	-2.1
1979-1990	8037	Ages 35 and older	Black	All	-9999	-9999	-9999
1979-1990	8037	Ages 35 and older	Other	All	-9999	-9999	-9999
1979-1990	8037	Ages 35 and older	White	All	-4.7	-6.7	-2.9
1979-1990	8037	Ages 65 and older	All	All	-5.2	-7.3	-3.4
1979-1990	8039	Ages 35-64	All	All	-4.9	-7.9	-2.9
1979-1990	8039	Ages 35 and older	All	All	-2.9	-5.6	-0.7
1979-1990	8039	Ages 35 and older	All	Women	-3.7	-6.1	-0.9
1979-1990	8039	Ages 35 and older	All	Men	-4.1	-6.9	-2.4
1979-1990	8039	Ages 35 and older	Black	All	-9999	-9999	-9999
1979-1990	8039	Ages 35 and older	Other	All	-9999	-9999	-9999
1979-1990	8039	Ages 35 and older	White	All	-3.9	-6.1	-1.3
1979-1990	8039	Ages 65 and older	All	All	-2.5	-5.2	-0.1
1979-1990	8041	Ages 35-64	All	All	-4.2	-5.3	-3
1979-1990	8041	Ages 35 and older	All	All	-3.6	-4.2	-2.9
1979-1990	8041	Ages 35 and older	All	Women	-3.6	-4.5	-2.7
1979-1990	8041	Ages 35 and older	All	Men	-3.9	-4.6	-3.2
1979-1990	8041	Ages 35 and older	Black	All	-3.4	-5.6	-0.8
1979-1990	8041	Ages 35 and older	Other	All	-1.2	-4.3	1.8
1979-1990	8041	Ages 35 and older	White	All	-3.6	-4.3	-2.9
1979-1990	8041	Ages 65 and older	All	All	-3.5	-4.2	-2.8
1979-1990	8043	Ages 35-64	All	All	-3.3	-5	-1.5
1979-1990	8043	Ages 35 and older	All	All	-2.6	-3.8	-1.3
1979-1990	8043	Ages 35 and older	All	Women	-2.3	-3.7	-1
1979-1990	8043	Ages 35 and older	All	Men	-3.1	-4.2	-2.1
1979-1990	8043	Ages 35 and older	Black	All	-9999	-9999	-9999
1979-1990	8043	Ages 35 and older	Other	All	-5	-8.9	-1.5
1979-1990	8043	Ages 35 and older	White	All	-2.7	-3.7	-1.3
1979-1990	8043	Ages 65 and older	All	All	-2.4	-3.6	-1.1
1979-1990	8045	Ages 35-64	All	All	-2.4	-4	-0.7
1979-1990	8045	Ages 35 and older	All	All	-1.8	-3.7	-0.6
1979-1990	8045	Ages 35 and older	All	Women	-1.1	-3.2	1.1
1979-1990	8045	Ages 35 and older	All	Men	-1.7	-3.6	0.1
1979-1990	8045	Ages 35 and older	Black	All	-9999	-9999	-9999
1979-1990	8045	Ages 35 and older	Other	All	-9999	-9999	-9999
1979-1990	8045	Ages 35 and older	White	All	-1.6	-3.7	0.4
[truncated: 97,681 more rows]

## Sheet: Sheet1
Column heading	Description
years	Years over which the trend was calculated.
FIPS	County FIPS code
age	Age group
race	Race
gender	Gender
pc	Percent change in coronary heart disease death rates. -9999 indicates the value was suppressed.
pc.ll	Lower limit of 95% CI for Percent change in heart failure death rates. -9999 indicates the value was suppressed.
pc.ul	Upper limit of 95% CI for Percent change in heart failure death rates. -9999 indicates the value was suppressed.
Note: Death rates are based on a spatiotemporal model of underlying National Vital Statistics System data. This model maximizes precision of the estimated county death rates,
but is not intended as a substitute for inference about the death rate in a single county in isolation.
Trend calculations account for uncertainty in rate estimates.
For additional information about the mapping and spatial analysis of health data, see:
Quick, H., Waller, L.A., Casper, M., 2018. A multivariate space-time model for analysing county level heart disease death rates by race and sex. J. R. Stat. Soc. Ser. C (Applied Stat. 67, 291–304. https://doi.org/10.1111/rssc.12215
Waller, L.A., Gotway, C.A., 2004. Applied Spatial Statistics for Public Health Data. Wiley Interscience, Hoboken, NJ.
